# Supplementary material for: Characteristics of Plasmids in Multi-Drug-Resistant Enterobacteriaceae Isolated during Prospective Surveillance of a Newly Opened Hospital in Iraq
Source: PLoS One. 2012 Jul 11;7(7):e40360. doi: 10.1371/journal.pone.0040360 (PMC3394789; doi:10.1371/journal.pone.0040360)
Supplement: Table S1 — Presence and absence of antimicrobial resistance genes and plasmid backbone genes in the 17 selected plasmids from Iraq Enterobacteriaceae isolates as determined by DNA Microarray. Blue: absence of genes; Red: presence of genes. (XLS) [file pone.0040360.s001.xls]

## Sheet: alldata
	Supplement Table 1 (S1) Presence and absence of antimicrobial resistance genes and plasmid backbone genes in the 17 selected plasmids from Iraq Enterobacteriaceae isolates as determined by DNA Microarray
Index	gi|annotation	AccessionNo	Seq 5' to 3'	Class	Name	ID	A103	A150	A257	G257	A432	G432	A546	A20	A25	A151	A202	A199	A351	A521	A638	G638	A289
PLASMID GENES DETECTED
846	gi|134044572: insA transposase InsA 32085:33635 forward_45-114	YP_001101745	TGGTCGTTACCAGAGCCACCGACCCGAGCAAACCCTTCTCTATCAGATCGTTGACGAGTATTACCCGGCA	transposase InsA	pYR1x0051	5050	Absent	Present	Absent	Absent	Absent	Absent	Absent	Absent	Absent	Absent	Present	Absent	Present	Absent	Present	Absent	Present
1522	gi|134044552: sul2 dihydropteroate synthase 33720:34535 reverse_248-317	YP_001101746	CGCTCGACAGTTATCAACCCGCGACGCAAGCCTATGCCTTGTCGCGTGGTGTGGCCTATCTCAATGATAT	dihydropteroate synthase	pYR1x0052	5051	Absent	Absent	Absent	Absent	Present	Absent	Absent	Present	Absent	Absent	Present	Absent	Present	Absent	Present	Absent	Absent
176	gi|134044477: tnpR resolvase TnpR for transposon Tn5393 124207:124830 forward_544-613	YP_001101843	ACTCTCTACCGATATGTCGGTCCCAAAGGCGAGCTCAGAGACCATGGTGGTCTTGCCTCGGTTTCGTTCC	resolvase TnpR for transposon Tn5393	pYR1x0149	5145	Absent	Absent	Absent	Absent	Absent	Absent	Absent	Absent	Absent	Absent	Absent	Absent	Absent	Absent	Present	Absent	Absent
1528	gi|134044514: insC transposase InsC for insertion sequence IS903 125124:126092 reverse_43-112	YP_001101845	TCCGTGGCAAAGCAAAAGTTCAAAATCACCAACTGGCCCACCTACAATAAAGCCCTCATCAACCGTGGCT	transposase InsC for insertion sequence IS903	pYR1x0151	5147	Absent	Absent	Absent	Absent	Absent	Absent	Absent	Absent	Absent	Absent	Absent	Absent	Present	Absent	Absent	Absent	Absent
177	gi|134044525: insE1 transposase InsE1 for insertion sequence IS10R 127126:128334 forward_718-787	YP_001101847	AAAAATCAGCGCTCGACACGGACTCATTGTCACCACCCGTCACCTAAAATCTACTCAGCGTCGGCAAAGG	transposase InsE1 for insertion sequence IS10R	pYR1x0153	5149	Present	Present	Present	Present	Present	Present	Present	Present	Present	Present	Present	Present	Present	Present	Present	Present	Absent
853	gi|134044608: tetD tetracycline resistance protein D 128344:128760 reverse_187-256	YP_001101848	CGGCTGTTCAAAAAAGTAACAGGGGTCACACTGGCTAGCTATATTCGTGCTCGTCGTTTGACGAAAGCGG	tetracycline resistance protein D	pYR1x0154	5150	Absent	Absent	Absent	Absent	Absent	Absent	Absent	Present	Absent	Absent	Absent	Present	Absent	Absent	Absent	Absent	Absent
1529	gi|134044541: tetC tetracycline resistance protein C 128848:129441 forward_220-289	YP_001101849	GCCTACATCACAACAAAAACTGATTTAACAAATGGTTGGTCTGCCTTAGAAAGTATATTTGAACATTATC	tetracycline resistance protein C	pYR1x0155	5151	Absent	Absent	Absent	Absent	Absent	Absent	Absent	Present	Absent	Absent	Absent	Present	Absent	Absent	Absent	Absent	Absent
2205	gi|134044570: tetA tetracycline resistance protein A, class B 129554:130759 reverse_271-340	YP_001101850	TCAAGTGCGCTTTGGATGCTGTATTTAGGCCGTTTGCTTTCAGGGATCACAGGAGCTACTGGGGCTGTCG	tetracycline resistance protein A, class B	pYR1x0156	5152	Absent	Absent	Absent	Absent	Absent	Absent	Absent	Present	Present	Absent	Absent	Present	Absent	Absent	Absent	Absent	Absent
178	gi|134044612: tetR tetracycline repressor protein R, class B 130841:131464 forward_31-100	YP_001101852	AACAGCGCATTAGAGCTGCTTAATGAGGTCGGAATCGAAGGTTTAACAACCCGTAAACTCGCCCAGAAGC	transcriptional regulator, ArsR family	pYR1x0158	5153	Absent	Absent	Absent	Absent	Absent	Absent	Absent	Present	Present	Absent	Absent	Present	Absent	Absent	Absent	Absent	Absent
854	gi|134044581: transcriptional regulator, ArsR family 131442:132128 reverse_57-126	YP_001101851	GGCGGCTATGTCTGACATTTCACGAGTTAAAATACTCAGTGCTTTGATGGATGGGCGAGCTTGGACGGCC	tetracycline repressor protein R, class B	pYR1x0157	5154	Absent	Absent	Absent	Absent	Absent	Absent	Absent	Absent	Present	Absent	Absent	Present	Absent	Absent	Absent	Absent	Absent
1530	gi|134044460: conserved hypothetical protein 132136:132633 reverse_185-254	YP_001101853	AAGGTATTGGATTGGAAGGGGGAGGGATATTTACGGTTGGTGATGAATGCCATGCTCATTTTCTTGTTGA	conserved hypothetical protein	pYR1x0159	5155	Absent	Absent	Absent	Absent	Absent	Absent	Absent	Absent	Present	Absent	Absent	Present	Absent	Absent	Absent	Absent	Absent
179	gi|134044635: strA streptomycin resistance protein A 136344:137147 forward_434-503	YP_001101856	ACTTCTTACCGGACGAGGACAAGAGTACGCCGCAGCTCGATCTTTTGGCTCGTGTCGAACGAGAGCTACC	streptomycin resistance protein A	pYR1x0162	5157	Present	Present	Absent	Present	Absent	Absent	Absent	Present	Absent	Absent	Present	Absent	Present	Present	Present	Present	Absent
855	gi|134044520: strB streptomycin resistance protein B 137153:137983 forward_603-672	YP_001101857	TATGTTCTACGATCCGGCTGACAGAGACGACCTTTGTCTCGATCCTAGACGCATTGCACAGATGGCGGAC	streptomycin resistance protein B	pYR1x0163	5158	Absent	Present	Absent	Absent	Absent	Absent	Absent	Present	Absent	Absent	Present	Absent	Present	Present	Present	Present	Present
2037	gi|134044554: conserved hypothetical protein 156879:157862 reverse_27-96	YP_001101879	TATTGGTTACTCCAACCTGAAAATGGCAATGGGGCATAAAGGTGAGGAAGCTCGCACAGTCGTCATGCCG	conserved hypothetical protein	pYR1x0185	5180	Absent	Present	Absent	Absent	Absent	Absent	Absent	Absent	Absent	Absent	Present	Absent	Absent	Absent	Absent	Absent	Absent
686	gi|134044783: type IV conjugative transfer system protein 27255:28415 forward_658-727	YP_001102113	ACTGTTCCGGGTCAGGTTTCCTGCCGGGTTTCACAGGACGTTTACTCAGCTGATGGACTCGTTAGGCTGA	type IV conjugative transfer system protein	pIP1202x0045	5182	Absent	Present	Absent	Absent	Absent	Absent	Absent	Absent	Absent	Absent	Present	Absent	Absent	Absent	Absent	Absent	Present
1362	gi|134044907: type IV conjugative transfer system protein 28457:29452 forward_21-90	YP_001102114	TCAACTTGGCCCACTGCGCGAGTATTTAGAAGATCCTACTGTTTTTGAAATTCGCATTAACTGCTTTCAG	type IV conjugative transfer system protein	pIP1202x0046	5183	Absent	Present	Absent	Absent	Absent	Absent	Absent	Absent	Absent	Absent	Present	Absent	Absent	Absent	Absent	Absent	Present
2038	gi|134044890: putative nuclease 29452:29985 forward_413-482	YP_001102115	CCGAAACGAAAAACTCGGAGAATGCGGTGGTGATCTGGAACATGCCTAAGCTCGCTGAATCATTCCTCGA	putative nuclease	pIP1202x0047	5184	Absent	Present	Absent	Absent	Absent	Absent	Absent	Absent	Absent	Absent	Present	Absent	Absent	Absent	Absent	Absent	Present
11	gi|134044934: fipA conjugal transfer inhibition protein FipA 30159:30464 reverse_14-83	YP_001102116	CCCATATAGGCAGCGCTAAGGGCAATCCGTGGGTACAGGATATTAACCACCGCGTTACTTTGTGGTTGCC	fipA	pIP1202x0048	5185	Absent	Present	Absent	Absent	Absent	Absent	Absent	Absent	Absent	Absent	Present	Absent	Absent	Absent	Absent	Absent	Present
687	gi|134044889: aphA aminoglycoside 3'-phosphotransferase 32222:33037 reverse_389-458	YP_001102118	GGTTGCATTCGATTCCTGTTTGTAATTGTCCTTTTAACAGCGATCGCGTATTTCGTCTCGCTCAGGCGCA	aminoglycoside 3'-phosphotransferase	pIP1202x0052	5186	Present	Absent	Absent	Absent	Absent	Absent	Absent	Present	Absent	Absent	Absent	Absent	Absent	Present	Absent	Present	Absent
1363	gi|134044893: conserved hypothetical protein 36535:37326 forward_339-408	YP_001102123	AGGACTAATGCCTTCTGATACCGGCGAACCGGGAGGCAGGAAAGTGGGCCAGAGCATGACCCATTATATT	conserved hypothetical protein	pIP1202x0057	5187	Absent	Absent	Absent	Absent	Absent	Absent	Absent	Absent	Absent	Absent	Present	Absent	Absent	Absent	Absent	Absent	Present
2039	gi|134044928: conserved hypothetical protein 37341:37682 reverse_104-173	YP_001102124	TCAAAGGTGAGAAATCATCAGACGTAGCCACGCGAGTAGGCCGTTCCAAGCAAAACATTTCCAGCACCGT	conserved hypothetical protein	pIP1202x0058	5188	Absent	Absent	Absent	Absent	Absent	Absent	Absent	Absent	Absent	Absent	Present	Absent	Absent	Absent	Absent	Absent	Present
12	gi|134044844: cytosine-specific methyltransferase 39330:40154 forward_683-752	YP_001102126	GCATTCCTGTGTCAGACACTCAGTCGTACAGGCAGTTCGGTAACTCCGTAGTGGTGCCCGTGTTTGAAGC	cytosine-specific methyltransferase	pIP1202x0061	5189	Absent	Present	Absent	Absent	Absent	Absent	Absent	Absent	Absent	Absent	Present	Absent	Present	Absent	Absent	Absent	Absent
688	gi|134044905: type II restriction enzyme 40188:40754 reverse_244-313	YP_001102127	CCCGATTTCCTTTTCCCTTCCGCAGGGGCTTACCACGATACTGAGTTTCCCGTAGAAAATCTGCGCATGC	type II restriction enzyme	pIP1202x0062	5190	Absent	Present	Absent	Absent	Absent	Absent	Absent	Absent	Absent	Absent	Present	Absent	Present	Absent	Absent	Absent	Present
1364	gi|134044746: cat chloramphenicol acetyltransferase 40824:41483 forward_452-521	YP_001102128	TGAGTTTCACCAGTTTTGATTTAAACGTGGCCAATATGGACAACTTCTTCGCCCCCGTTTTCACCATGGG	chloramphenicol acetyltransferase	pIP1202x0063	5191	Present	Absent	Absent	Absent	Absent	Absent	Absent	Present	Present	Absent	Absent	Absent	Absent	Present	Absent	Present	Absent
2040	gi|134044839: acetyltransferase, GNAT family 41684:42178 reverse_243-312	YP_001102129	CAGCGGCCAGCTGCATATTAAAGAGCTGTATGTTTCTCAGTGCGATCGAAATAAGGGTACGGGTAAATCG	acetyltransferase, GNAT family	pIP1202x0064	5192	Present	Absent	Absent	Absent	Absent	Absent	Absent	Present	Present	Absent	Absent	Absent	Absent	Present	Absent	Present	Absent
520	gi|134044882: putative lipoprotein 42339:42668 forward_161-230	YP_001102130	AAAATGCAAACGGGACCTGGGATTTTCATCGGATCAATGGCAAAGGAATGACATCTCAGTCGTCGTGGAT	putative lipoprotein	pIP1202x0065	5193	Absent	Absent	Absent	Absent	Absent	Absent	Absent	Absent	Absent	Absent	Absent	Absent	Absent	Absent	Absent	Absent	Absent
1196	gi|134044935: glmM phosphoglucosamine mutase 48552:48854 reverse_191-260	YP_001102136	CCGGTTTCACCTCGATGGGCATGGACGTATTCCTTTTTGGCCCGCTGCCGACAACGTATAGGAAGAATAA	phosphoglucosamine mutase	pIP1202x0072	5194	Absent	Absent	Absent	Absent	Present	Absent	Absent	Absent	Absent	Absent	Absent	Absent	Absent	Absent	Present	Absent	Absent
1872	gi|134044945: merR Hg(II)-responsive transcriptional regulator MerR 126502:126936 reverse_60-129	YP_001102221	CGTGGAGACAATCCGCTTCTATCAGCGCAAGGGCCTGTTGCGGGAACCGGACAAGCCTTACGGCAGCATC	Hg(II)-responsive transcriptional regulator MerR	pIP1202x0156	5195	Absent	Absent	Absent	Absent	Absent	Absent	Absent	Absent	Absent	Absent	Absent	Absent	Absent	Absent	Absent	Absent	Absent
2548	gi|134044861: merT mercuric transport protein MerT 127008:127358 forward_274-343	YP_001102222	AAGCTGATTTTCTGGATCGTGGCCGTGCTGGTCCTGGTCGCGCTTGGATTTCCCTATGTCGTTCCATTTT	mercuric transport protein MerT	pIP1202x0158	5196	Absent	Present	Absent	Absent	Absent	Absent	Absent	Absent	Absent	Absent	Absent	Absent	Present	Absent	Absent	Absent	Absent
1197	gi|134044923: merC mercuric resistance protein MerC 127683:128105 forward_296-365	YP_001102224	GGTGGACGGCGAACCTGATGTACGTCGGCCTGGCCTTGATGATTGGGGTGTCGATCTGGGACTTCGTGTC	mercuric resistance protein MerC	pIP1202x0160	5198	Absent	Present	Absent	Absent	Absent	Absent	Absent	Absent	Absent	Absent	Absent	Absent	Absent	Absent	Absent	Absent	Absent
522	gi|134044794: merE mercuric resistance protein MerE 130228:130464 forward_35-104	YP_001102227	GCCAACCCGTTTCCGGCTACCTGTGGGGTGCGCTGGCCGTGTTGACCTGCCCCTGCCATCTGCCGATTCT	mercuric resistance protein MerE	pIP1202x0163	5201	Absent	Absent	Absent	Absent	Absent	Absent	Absent	Absent	Absent	Absent	Absent	Absent	Present	Absent	Absent	Absent	Absent
1874	gi|134044788: tniA transposase TniA for transposition module tni 131207:132922 forward_771-840	YP_001102229	GCTGGAAGGACTGAACGTGGAAATGGATTGGCAGATGAGCGGCAAGCCCTTGCTGCTCTACCTAGACAAC	transposase TniA for transposition module tni	pIP1202x0165	5203	Absent	Absent	Absent	Absent	Absent	Absent	Absent	Absent	Absent	Absent	Absent	Absent	Present	Absent	Absent	Absent	Absent
523	gi|134044881: class II aldolase/adducin domain protein 137745:138365 reverse_185-254	YP_001102234	AAGGAGAATGGATCTCCGGCGACAAACCGTCGAAAGAGGTCACTTTTCACCGGGCAGTCTATTTGCACAA	class II aldolase/adducin domain protein	pIP1202x0171	5205	Absent	Absent	Absent	Absent	Absent	Absent	Absent	Absent	Absent	Present	Absent	Absent	Absent	Absent	Present	Absent	Absent
1199	gi|134044912: ygbK domain protein 138358:139623 reverse_1050-1119	YP_001102235	GAAAGGATTTACCCGCTTTATTGTGGCCGGAGGGGAAACGTCGAGCATTGTGGCGCAGACCCTGGGGGTT	ygbK domain protein	pIP1202x0172	5206	Absent	Absent	Absent	Absent	Absent	Absent	Absent	Absent	Absent	Present	Absent	Absent	Absent	Absent	Present	Absent	Absent
1875	gi|134044816: NAD binding domain protein 139635:140537 reverse_471-540	YP_001102236	CGTGGCCGGCAAAGTCTACCGCATAGGGAGCGACATTGGTCTTGGCTCGACGGTAAAAATTATCCATCAG	NAD binding domain protein	pIP1202x0173	5207	Absent	Absent	Absent	Absent	Absent	Absent	Absent	Absent	Absent	Present	Absent	Absent	Absent	Absent	Present	Absent	Absent
2551	gi|134044946: transcriptional regulator, DeoR family 140798:141559 forward_64-133	YP_001102237	ATTAACGAGCTGACGGAGATCCTCGGCGTGTCCCATATGACCATCCGTCGGGACGTCAGTAAACTGGAGG	transcriptional regulator, DeoR family	pIP1202x0174	5208	Absent	Absent	Absent	Absent	Absent	Absent	Absent	Absent	Absent	Present	Absent	Absent	Absent	Absent	Present	Absent	Absent
524	gi|134044832: blaSHV-1 beta-lactamase 141580:142440 reverse_74-143	YP_001102238	CGCTTGAGCAAATTAAACTAAGCGAAAGCCAGCTGTCGGGCCGCGTAGGCATGATAGAAATGGATCTGGC	beta-lactamase	pIP1202x0175	5209	Absent	Absent	Absent	Absent	Absent	Absent	Absent	Absent	Absent	Present	Absent	Absent	Absent	Absent	Present	Absent	Absent
2553	gi|134044787: tnpM modulator protein TnpM for transposon Tn21 155771:156379 forward_205-274	YP_001102253	GCTATAGTGCAGTCGGCTTCTGACGTTCAGTGCAGCCGTCTTCTGAAAACGACAATGGAGGTGGTAGCCG	modulator protein TnpM for transposon Tn21	pIP1202x0192	5216	Absent	Absent	Absent	Absent	Present	Absent	Absent	Absent	Absent	Absent	Present	Absent	Present	Absent	Absent	Absent	Absent
351	gi|134044845: tnpA transposase TnpA for transposon Tn21 157603:160569 forward_2031-2100	YP_001102255	ATCATCGGACGGACAGAATTTCCGAACCGCTAGCAAGGCAAAGAGCACGGGGCACATCAACCCAAAATAT	transposase TnpA for transposon Tn21	pIP1202x0195	5217	Present	Absent	Absent	Absent	Present	Absent	Absent	Present	Present	Absent	Absent	Absent	Absent	Present	Present	Present	Absent
2380	gi|18466428: IS1 transposase 1876:2346 reverse_137-206IS1 transposase 1876:2346 reverse_137-206	NP_569236	GCTGGCTGTTTTACGCGTATGACAGGCTCCGGAAGACGGTTGTTGCGCACGTATTCGGTGAACGCACGAT	insB, possible IS1 transposase	HCM1x04c	5224	Present	Present	Present	Present	Present	Present	Present	Present	Present	Present	Present	Present	Present	Present	Present	Present	Absent
353	gi|18466429: IS1 transposase 2265:2540 reverse_82-151IS1 transposase 2265:2540 reverse_82-151	NP_569237	CAGCGCTATCTCTGCTCTCACTGCCGTAAAACATGGCAACTGCAGTTCACTTACACCGCTTCTCAACCCG	insA, probable IS1 transposase	HCM1x05c	5225	Present	Present	Present	Present	Present	Present	Present	Present	Present	Present	Present	Present	Present	Present	Present	Present	Present
1705	gi|18466431: l protein 4014:4343 forward_28-97l protein 4014:4343 forward_28-97	NP_569239	GGAATGATCACCTTGAATCTCAAACGGATTTTTCTCGCCCTCACCTTACTTCCCTTGTTTGCTGTTGCCG	hypothetical protein	HCM1x08	5227	Present	Present	Absent	Absent	Present	Present	Present	Present	Present	Present	Present	Absent	Present	Present	Present	Present	Absent
1714	gi|18466539: putative IS1 transposase 106430:106705 forward_82-151putative IS1 transposase 106430:106705 forward_82-151	NP_569347	CAGCGCTATCTCTGCTCTCACTGCCGTAAAACATGGCAACTGCAGTTCACTTACACCGCTTCTCAACCCG	insA, probable IS1 transposase	HCM1x136	5335	Present	Present	Present	Present	Present	Present	Present	Present	Present	Present	Present	Present	Present	Present	Present	Present	Present
2390	gi|18466541: putative replication initiation protein 107709:108464 forward_355-424putative replication initiation protein 107709:108464 forward_355-424	NP_569349	GCGCACAGCCCATCAAGAGGGCTTTACAGCGTACATATCAACCCATATCTGATTCCCTTCTTCATCGGGT	rep, probable replication initiation	HCM1x137	5336	Absent	Present	Absent	Present	Absent	Absent	Absent	Present	Present	Absent	Absent	Present	Absent	Absent	Present	Absent	Absent
188	gi|18466540: putative IS1 transposase 109036:109539 forward_167-236putative IS1 transposase 109036:109539 forward_167-236	NP_569348	AGCTCTGGTTGTTTTACGCGTATGACAGGATACGGAGGACGGTTGTGGCGCACGTATTCGGTGAACGCAC	insB, possible IS1 transposase	HCM1x136a	5337	Present	Present	Present	Present	Present	Present	Present	Present	Present	Present	Present	Present	Present	Present	Present	Present	Absent
1541	gi|18466549: hypothetical protein 112435:112827 forward_2-71hypothetical protein 112435:112827 forward_2-71	NP_569357	TGGACGATAAAGAGCAGTTTACGAGTCTCGTGGCAAAGCATGCCTCCAGATTCACCGAAGAGCAGCTGGC	hypothetical protein	HCM1x145	5343	Absent	Absent	Absent	Absent	Absent	Absent	Absent	Absent	Absent	Absent	Absent	Absent	Present	Absent	Absent	Absent	Absent
866	gi|18466552: putative mercuric resistance operon regulatory protein 114531:114986 reverse_5-74putative mercuric resistance operon regulatory protein 114531:114986 reverse_5-74	NP_569360	AAATTAATTTTGAGAATCTGACCATTGGCGTTTTTGCCAAGGCGGCCGGGGTCAATGTGGAGACCATCCG	merR, probable mercuric resistance	HCM1x151c	5346	Absent	Absent	Absent	Absent	Absent	Absent	Absent	Absent	Absent	Absent	Absent	Absent	Present	Absent	Absent	Absent	Absent
2218	gi|18466555: putative mercury transport protein 115742:116167 forward_291-360putative mercury transport protein 115742:116167 forward_291-360	NP_569363	TTACGGCTGGCAGAGCGGTGGACTGCTCTATGTCGGCCTGGCCTTGATGGTTGGGGTGTCGGTCTGGGAT	merC, probable mercury transport protein	HCM1x157	5348	Absent	Present	Absent	Absent	Absent	Absent	Absent	Absent	Absent	Absent	Absent	Absent	Absent	Absent	Absent	Absent	Absent
1543	gi|18466560: putative transposase 119023:119787 reverse_472-541putative transposase 119023:119787 reverse_472-541	NP_569368	GAGACGGCCCACCGGCAGGTGAAGTATCTCAATAACGTGATCGAGGCCGATCACGGAAAGCTCAAGATAC	putative transposase	HCM1x162c	5351	Absent	Absent	Absent	Absent	Absent	Absent	Absent	Present	Absent	Absent	Present	Absent	Present	Absent	Absent	Absent	Absent
2219	gi|16505877: hypothetical protein 119966:120250 forward_152-221hypothetical protein 119966:120250 forward_152-221	CAD09755	TTGAGGTTCCGGCCGATAGCTCCAAGCTGCCGGCACGATTCCCGTACGGTGTTCACTTCTTCATCAGTGA	hypothetical protein	HCM1x163	5352	Absent	Absent	Absent	Absent	Absent	Absent	Absent	Absent	Absent	Absent	Present	Absent	Present	Absent	Absent	Absent	Absent
192	gi|18466562: putative dihydrofolate reductase 120417:120899 reverse_112-181putative dihydrofolate reductase 120417:120899 reverse_112-181	NP_569370	TTGACCTACAATCAGTGGCTTCTGGTGGGTCGCAAGACGTTTGAATCTATGGGCGCACTCCCCAATAGGA	dhfR, probable dihydrofolate reductase	HCM1x165c	5353	Absent	Present	Absent	Absent	Absent	Absent	Absent	Absent	Absent	Absent	Present	Absent	Present	Absent	Absent	Absent	Absent
1376	pseudogene: putative resolvase (pseudogene) 161477:161728 forward_154-223putative resolvase (pseudogene) 161477:161728 forward_154-223	pseudogene: putative resolvase (pseudogene) 161477:161728 forward_154-223putative resolvase (pseudogene) 161477:161728 forward_154-223	CTTCATCAGAAGGGCACTGGTGCAACGGAAATTGCTCATCAGCTCAGTATTGCCCGCTCCACGGTTTATA	putative resolvase (pseudogene)	HCM1x215	5383	Present	Present	Present	Absent	Present	Present	Present	Present	Absent	Present	Absent	Absent	Present	Present	Absent	Present	Absent
2052	gi|18466603: TEM-2 beta-lactamase 161911:162771 forward_360-429beta-lactamase 161911:162771 forward_360-429	NP_569411	ATGCAGTGCTGCCATAACCATGAGTGATAACACTGCGGCCAACTTACTTCTGACAACGATCGGAGGACCG	beta-lactamase	HCM1x216	5384	Present	Present	Present	Absent	Present	Present	Present	Present	Absent	Present	Absent	Absent	Present	Present	Absent	Present	Absent
532	pseudogene: putative replication initiation protein (pseudogene) 164126:164842 forward_577-646putative replication initiation protein (pseudogene) 164126:164842 forward_577-646	pseudogene: putative replication initiation protein (pseudogene) 164126:164842 forward_577-646putative replication initiation protein (pseudogene) 164126:164842 forward_577-646	GTCCGCTTCGGTGTGAGCAAGGCCAACTATGGCGCACCGTTCGCTGATCGGTGGTTCAGGCGGCATGACG	putative replication initiation protein	HCM1x220	5385	Absent	Absent	Absent	Absent	Absent	Absent	Absent	Present	Absent	Absent	Absent	Absent	Absent	Present	Absent	Absent	Absent
1208	gi|18466605: putative replication protein 164829:165680 forward_371-440putative replication protein 164829:165680 forward_371-440	NP_569413	CAGAGGTCGATAGTGGTGGGGCGCTCAAGCACATACAGGACTGCATCGAGCGCCTTTGGAAGGTATCCAT	putative replication protein	HCM1x221	5386	Absent	Absent	Absent	Absent	Absent	Absent	Absent	Present	Absent	Absent	Absent	Absent	Absent	Present	Absent	Present	Absent
1884	pseudogene: hypothetical protein (pseudogene) 177511:177822 forward_112-181hypothetical protein (pseudogene) 177511:177822 forward_112-181	pseudogene: hypothetical protein (pseudogene) 177511:177822 forward_112-181hypothetical protein (pseudogene) 177511:177822 forward_112-181	GGTAAGGTAAACGCCATTGTCAGCAAATTGATCCAAGAGAACCAACTTAAAGCTTATGATGATGATGTGC	hypothetical protein (pseudogene)	HCM1x240	5387	Absent	Absent	Absent	Absent	Absent	Absent	Absent	Present	Present	Absent	Absent	Present	Absent	Absent	Absent	Absent	Absent
1720	gi|118614655: hypothetical protein 18397:18579 reverse_57-126	YP_908438	TTGCTTCCAGATGTATGCTATTCTGCTCCTGCAGCTAATGGATCACCGCAAACAGGTTACTCGCCTGGGG	hypothetical protein	P99018ORFx027	5431	Present	Present	Absent	Present	Present	Absent	Absent	Present	Absent	Absent	Present	Absent	Present	Present	Present	Present	Present
1547	gi|118614810: TraE 145290:145607 forward_75-144	YP_908593	CGACAGTGAAACGACCCGCGTGAAGATTAACTCTGTGATCCTCGATAAACCGCACGGCGTAGCAACGATA	TraE	P99018ORFx182	5439	Absent	Present	Absent	Absent	Absent	Absent	Absent	Absent	Absent	Absent	Present	Absent	Absent	Absent	Absent	Absent	Absent
872	gi|134047173: _pSN254_0034 hypothetical protein 19896:20093 reverse_1-70	YP_001101913	ATGGATTTAAACACTGCTGCAAACGCACTTCGAGAACTGGGCCACCCGACACGTCTCAGCATATACCGGG	hypothetical protein	pSN254x0034	5442	Absent	Present	Absent	Absent	Absent	Absent	Absent	Absent	Absent	Absent	Present	Absent	Absent	Absent	Absent	Absent	Present
1548	gi|134047092: ransposase InsB2 for insertion sequence IS26 20382:21104 forward_487-556	YP_001101914	CCGTCTGACGTTGAACACCGACAGATTAAGTACCGGAACAACGTGATTGAATGCGATCATGGCAAACTGA	transposase InsB2 for insertion sequence IS26	pSN254x0035	5443	Present	Present	Present	Present	Absent	Present	Present	Present	Present	Present	Present	Present	Present	Present	Present	Present	Present
873	gi|134047124: _pSN254_0039 conserved hypothetical protein 24429:25313 forward_149-218	YP_001101918	ACTGCGGTCCAAAGCTGTTGGACTTGGGTGAAAAGGGCGTTTATTCTTCCTATACGTGCCGCGTTCCAGG	conserved hypothetical protein	pSN254x0039	5446	Absent	Absent	Absent	Absent	Present	Absent	Absent	Absent	Absent	Absent	Absent	Absent	Absent	Absent	Present	Absent	Absent
198	gi|134047112: tracycline repressor protein TetA, class A 27344:28618 reverse_60-129	YP_001101921	GGTCCGGAGGCCAGACGTGAAACCCAACAGACCCCTGATCGTAATTCTGAGCACTGTCGCGCTCGACGCT	tetracycline repressor protein TetA, class A	pSN254x0042	5449	Absent	Absent	Absent	Present	Absent	Absent	Absent	Absent	Absent	Absent	Absent	Absent	Absent	Absent	Absent	Absent	Absent
874	gi|134047255: tracycline repressor protein R, class A 28622:29299 forward_7-76	YP_001101922	ATCAGTGATAAAGTGTCAAGCATGACAAAGTTGCAGCCGAATACAGTGATCCGTGCCGCCCTGGACCTGT	tetracycline repressor protein R, class A	pSN254x0043	5450	Absent	Absent	Absent	Present	Absent	Absent	Absent	Absent	Absent	Absent	Absent	Absent	Absent	Absent	Absent	Absent	Absent
1550	gi|134047104: _pSN254_0044 conserved hypothetical protein 29331:29573 reverse_174-243	YP_001101923	AGCGGGCTGCTACGGGCGTCTGACGCGGTGGAAAGGGGGAGGGGATGTTGTCTACATGGCTCTGCTGTAG	conserved hypothetical protein	pSN254x0044	5451	Absent	Absent	Absent	Present	Absent	Absent	Absent	Absent	Absent	Absent	Absent	Absent	Absent	Absent	Absent	Absent	Absent
199	gi|134047260: ter membrane lipoprotein Blc1 68190:68723 reverse_322-391	YP_001101960	TTCACCGGGGACGGCCCCATTGTTCTGGAGCCTGATATGTCCTGGATCGTTTTATTAATTGCAGGTTTGC	quaternary ammonium compound-resistance protein SugE1	pSN254x0085	5453	Absent	Absent	Absent	Absent	Absent	Present	Present	Present	Absent	Present	Absent	Absent	Present	Absent	Present	Absent	Absent
875	gi|134047101: uaternary ammonium compound-resistance protein SugE1 67753:68193 forward_88-157	YP_001101961	TTTTTCGGCCCCTTCTATGGCGGGTATAACGTAATTGCACTCGACCGGGAATATCGTCACGCGCTGGTTT	outer membrane lipoprotein Blc1	pSN254x0084	5454	Absent	Absent	Absent	Absent	Absent	Absent	Absent	Present	Absent	Present	Absent	Absent	Present	Absent	Present	Absent	Absent
2227	gi|134047113: ransposase InsC3 for insertion sequence ISEc9 70781:72043 forward_992-1061	YP_001101963	AAGCCAAATACGACATGGCGGTGGGTCATCTCTTGCTAAAGTCATTTTGGGCGAATGAAGCCGTGTTTCA	transposase InsC3 for insertion sequence ISEc9	pSN254x0088	5456	Present	Absent	Present	Present	Absent	Absent	Absent	Present	Absent	Absent	Absent	Present	Present	Present	Absent	Present	Present
25	gi|134047231: ransposase InsD1 for insertion sequence IS4321R 120024:121028 reverse_636-705	YP_001102014	GCTGAGTATTCCCTGCGTTGGAACGCTGACTGCCAGTACTATTTCAACTGAGATTGGCGACGGGAAGCAG	transposase InsD1 for insertion sequence IS4321R	pSN254x0140	5457	Present	Present	Absent	Absent	Absent	Absent	Absent	Absent	Absent	Present	Present	Present	Present	Present	Present	Present	Present
701	gi|134047160: ansposase TnpA for transposon Tn21 121107:124079 reverse_2091-2160	YP_001102015	CAACCCGAAGTATGGAAGCAGTCCAGGACGGACTTTCTACACCCATATCTCCGACCAGTACGCGCCCTTC	transposase TnpA for transposon Tn21	pSN254x0141	5458	Present	Present	Absent	Absent	Present	Absent	Absent	Present	Absent	Present	Present	Absent	Present	Present	Present	Present	Present
1377	gi|134047152: ntegrase IntI1 for transposon Tn21 124945:125958 reverse_84-153	YP_001102016	TTACAGTTTACGAACCGAACAGGCTTATGTCAACTGGGTTCGTGCCTTCATCCGTTTCCACGGTGTGCGT	integrase IntI1 for transposon Tn21	pSN254x0143	5459	Absent	Absent	Absent	Present	Present	Absent	Absent	Absent	Absent	Absent	Present	Absent	Present	Present	Absent	Absent	Present
2053	gi|134047161: inoglycoside adenylyltransferase 125888:126895 forward_250-319	YP_001102017	CAACTATCAGAGGTGCTAAGCGTCATTGAGCGCCATCTCGAACCGACGTTGCTGGCCGTACATTTGTACG	aminoglycoside adenylyltransferase	pSN254x0144	5460	Absent	Absent	Absent	Present	Present	Absent	Absent	Absent	Absent	Present	Present	Absent	Present	Present	Absent	Absent	Absent
703	gi|134047106: ta1 quaternary ammonium compound-resistance protein QacEdelta1 133620:133967 forward_143-212	YP_001102023	CTCTGGTTCTGAAATCCATCCCTGTCGGTGTTGCTTATGCAGTCTGGTCGGGACTCGGCGTCGTCATAAT	quaternary ammonium compound-resistance protein protein family HMM PF00893	pSN254x0150	5466	Present	Absent	Present	Present	Present	Absent	Absent	Absent	Present	Absent	Absent	Present	Absent	Present	Present	Present	Present
1379	gi|134047234: hydropteroate synthase 1 133961:134800 forward_576-645	YP_001102024	GAACCTTCAAAAGCTGAAGTCGGCGTTGGGGCTTCCGCTATTGGTCTCGGTGTCGCGGAAATCCTTCTTG	dihydropteroate synthase 1	pSN254x0151	5467	Absent	Absent	Absent	Present	Present	Absent	Absent	Absent	Present	Absent	Absent	Absent	Absent	Absent	Absent	Absent	Present
2055	gi|134047243: _pSN254_0152 conserved hypothetical protein ORF5 134928:135428 forward_385-454	YP_001102025	GACTGCCACCCGAACCTGCGTGGCCTATACGAGCGGCTCGGATTCACCCACGTCGACACTTTCAATCCCG	conserved hypothetical protein ORF5	pSN254x0152	5468	Absent	Absent	Absent	Absent	Present	Absent	Absent	Absent	Absent	Absent	Absent	Absent	Absent	Absent	Absent	Absent	Absent
28	gi|134047250: _pSN254_0153 conserved hypothetical protein 135452:135739 forward_46-115	YP_001102026	CGACCGCGATGTCTTGGTTGCGCGAGAGGTTGTCGATATCCTCCACTTCCATCATCAACCCTGGATAATG	conserved hypothetical protein	pSN254x0153	5469	Absent	Absent	Absent	Absent	Present	Absent	Absent	Absent	Absent	Absent	Absent	Absent	Absent	Absent	Absent	Absent	Absent
704	gi|134047265: ansposition protein IstB for insertion sequence IS1326 135963:136745 reverse_589-658	YP_001102027	CTGACCACCAACTTGAGCTTCTCGGAATGGAGCCGAGTGTTTGGCGATGAAAAGATGACAACAGCGTTGT	transposition protein IstB for insertion	pSN254x0154	5470	Absent	Absent	Absent	Absent	Present	Absent	Absent	Absent	Absent	Absent	Absent	Absent	Absent	Absent	Absent	Absent	Absent
1380	gi|134047140: ansposase IstA for insertion sequence IS1326 136735:138258 reverse_1353-1422	YP_001102028	ATTGGAGTGTGGCAAGCCATCGAAGGAGCATGTGCTTAATCTGTTGGGACGTTTGACCGAAGAACCTCCA	transposase IstA for insertion sequence IS1326	pSN254x0155	5471	Absent	Absent	Absent	Absent	Present	Absent	Absent	Absent	Absent	Absent	Absent	Absent	Absent	Absent	Absent	Absent	Absent
29	gi|134047171: ansposition protein TniB 139976:140836 reverse_520-589	YP_001102030	TTCCTCGGCAACGAACTGCGCATCCCGTTGGTTGGGGTAGGCACGCGCGACGCCTACCTAGCCATCCGCT	transposition protein TniB	pSN254x0157	5473	Absent	Absent	Absent	Absent	Absent	Absent	Absent	Absent	Absent	Absent	Absent	Absent	Present	Absent	Absent	Absent	Absent
705	gi|134047143: L domain protein Urf2 143008:143997 reverse_653-722	YP_001102033	AAGGCGTGGAAACATCGGCGAGTCTTGATTTGTTGCGACAAGCGGACTGCGACACAGGACAAGGCTTCCT	EAL domain protein Urf2	pSN254x0161	5474	Absent	Absent	Absent	Absent	Absent	Absent	Absent	Absent	Absent	Absent	Absent	Absent	Absent	Absent	Absent	Absent	Absent
1381	gi|134047137: rcuric resistance protein MerE 143994:144230 reverse_1-70	YP_001102034	ATGAACAGCCCCGAGCGCATGCCGGCCGAGACACACAAGCCGTTCACCGGCTACCTGTGGGGTGCGCTGG	mercuric resistance protein MerE	pSN254x0162	5475	Absent	Absent	Absent	Absent	Absent	Absent	Absent	Absent	Absent	Absent	Absent	Absent	Present	Absent	Absent	Absent	Absent
2057	gi|134047209: rcuric resistence transcriptional repressor protein MerD 144227:144592 reverse_29-98	YP_001102035	CCCTTGATGCCGGGGTGAGCGTGCATATCGTGCGCGACTACCTGCTGCGCGGATTGCTGCGGCCAGTCGC	mercuric resistence transcriptional repressor protein MerD	pSN254x0163	5476	Absent	Absent	Absent	Absent	Absent	Absent	Absent	Absent	Absent	Absent	Absent	Absent	Present	Absent	Absent	Absent	Absent
706	gi|134047172: rcuric reductase MerA 145357:147042 reverse_758-827	YP_001102037	AAGAGTCACCCTACTGGACTTCGACCGAGGCCTTGGTCAGCGACACCATTCCCGAACGCCTAGCCGTGAT	mercuric reductase MerA	pSN254x0165	5478	Absent	Absent	Absent	Absent	Absent	Absent	Absent	Absent	Absent	Absent	Absent	Absent	Present	Absent	Absent	Absent	Absent
1382	gi|134047226: rcuric transport protein periplasmic component MerP 147114:147389 reverse_78-147	YP_001102038	GTCCGTACCGGGCATGACCTGCTCCGCTTGTCCGATCACCGTTAAGAAGGCGATTTCCAAGGTCGAAGGC	mercuric transport protein periplasmic component MerP	pSN254x0166	5479	Absent	Absent	Absent	Absent	Absent	Absent	Absent	Absent	Absent	Absent	Absent	Absent	Present	Absent	Absent	Absent	Absent
2058	gi|134047116: rcuric transport protein MerT 147405:147755 reverse_215-284	YP_001102039	CGGCGCAAGCCTGCAAACCAGGGGATGTGTGTGCGATTCCCCAAGTGCGCGCTACTTACAAGCTCATTTT	mercuric transport protein MerT	pSN254x0167	5480	Absent	Absent	Absent	Absent	Absent	Absent	Absent	Absent	Absent	Absent	Absent	Absent	Present	Absent	Absent	Absent	Absent
538	gi|134047227: (II)-responsive transcriptional regulator MerR 147827:148261 forward_4-73	YP_001102040	GAAAAAAATTTGGAGAATCTGACTATTGGCGTTTTCGCCAAGGCGGCCGGGGTCAACGTGGAAACAATCC	Hg(II)-responsive transcriptional regulator MerR	pSN254x0168	5481	Absent	Absent	Absent	Absent	Absent	Absent	Absent	Absent	Absent	Absent	Absent	Absent	Present	Absent	Absent	Absent	Absent
541	:orf1 putative protein 14:301 forward_125-194	:orf1 putative protein 14:301 forward_125-194	ATCGCAAAAGCCACCCGGAAAAGATGGCCTTCAGTTATAGCTACGCGCTCAGTCAGGGTGTGGATAAGCA	orf1 putative protein	orf1forwx125x194	5493	Absent	Absent	Absent	Present	Absent	Absent	Absent	Present	Present	Absent	Absent	Present	Absent	Absent	Absent	Absent	Absent
ANTIMICROBIAL RESISTANCE GENES
Index	gi|annotation	AccessionNo	Seq 5' to 3'	Class	Name	ID	A103	A150	A257	G257	A432	G432	A546	A20	A25	A151	A202	A199	A351	A521	A638	G638	A289
278	gi|58383237:53744-54604 Salmonella typhimurium plasmid pU302L, complete sequence/gene="aac(3)-II"/product="aminoglycoside-(3)-N-acetyltransferase type II"_533-602	gi|58383237	TCCCCAACAAACGGTGGGTGACGTATGAGATGCCGATGCTTGGAAGAGACGGTGAAGTCGCCTGGAAAAC	Aminoglycoside	aac(3)-II	AR2-2-0623	Absent	Absent	Absent	Absent	Absent	Present	Present	Absent	Absent	Present	Absent	Absent	Absent	Present	Absent	Absent	Absent
1448	gi|37962716:53744-54604 Salmonella typhimurium plasmid pU302L, complete sequence_586-655	gi|37962716	GAAGTCGCCTGGAAAACGGCATCGGATTACGATTCAAACGGCATTCTCGATTGCTTTGCTATCGAAGGAA	Aminoglycoside	aac(3)-II	AR2-1-0382	Absent	Absent	Absent	Present	Absent	Present	Present	Absent	Absent	Present	Absent	Absent	Absent	Present	Absent	Absent	Absent
1118	gi|46371961:313-864 Uncultured soil bacterium clone CR5 putative 6-phospho-beta-glucosidase gene, partial cds; aminoglycoside 6'-N-acetyltransferase gene, complete cds; and putative glucosamine-fructose-6-phosphate aminotransferase gene, partial cds_345-4	gi|46371961	CCTGGGAACAGACGACGAGGATGGCATGACCTCCCTGGCGAATACTGACCTTTATGAAAATCTATGGGAA	Aminoglycoside	aac(6)	AR2-2-0508	Absent	Absent	Absent	Absent	Absent	Absent	Absent	Present	Absent	Absent	Absent	Absent	Absent	Absent	Absent	Absent	Absent
930	gi|24209709:749-1267 Uncultured bacterium plasmid-encoded class I integron gene cassette array aminoglycoside-2''-adenylyltransferase (aadB) and aminoglycoside-6'N-acetyltransferase (aacA4) genes, complete cds_107-176	gi|24209709	AACAGTACTTGCCAAGCGTTTTAGCGCAAGAGTCCGTCACTCCATACATTGCAATGCTGAATGGAGAGCC	Aminoglycoside	aacA4	AR2-1-0241	Absent	Present	Absent	Absent	Absent	Absent	Absent	Absent	Absent	Present	Absent	Absent	Present	Absent	Absent	Absent	Absent
2649	gi|56786619:1393-1947 Escherichia coli plasmid pSa, partial sequence/gene=aacA4/note=confers resistance to gentamicin and kanamycin_276-345	gi|56786619	CGATCCAGGAGTACGCGGAATAGACCAGTCACTGGCGAATGCATCACAACTGGGCAAAGGCTTGGGAACC	Aminoglycoside	aacA4	AR2-2-0598	Absent	Present	Absent	Present	Absent	Absent	Absent	Absent	Present	Present	Absent	Absent	Present	Absent	Absent	Absent	Absent
614	gi|45769:819-1679 E.coli R-plasmid aacC2 gene for aminoglycoside-(3)-N-acetyltransferase (EC 2.3.1.81) /gene="aacC2 gene"/product="amionglycoside-(3)-N-acetyltransferase"_53-122	gi|45769	CCGGTGACCTATTGATGGTGCATGCCTCACTTAAAGCGATTGGTCCGGTCGAAGGAGGAGCGGAGACGGT	Aminoglycoside	aacC2	AR2-2-0495	Present	Absent	Absent	Present	Absent	Present	Present	Absent	Absent	Present	Absent	Present	Absent	Present	Absent	Present	Absent
946	gi|40878:91-951 Enterobacter cloacae plasmid born aacC2 gene for aminoglycoside-(3)-N-acetyltransferase isoenzyme II (AAC(3)-II) /note="unnamed protein product; AAC(3)-II (AA 1-286)"_9-78	gi|40878	GCGGAAGGCAATAACGGAGGCAATTCGAAAACTCGGAGTCCAAACCGGTGACCTGTTGATGGTGCATGCC	Aminoglycoside	aacC2	AR2-2-0448	Present	Absent	Absent	Present	Absent	Present	Present	Absent	Absent	Present	Absent	Present	Present	Present	Absent	Present	Absent
950	gi|47679407:61-852 Salmonella enterica class I integron aminoglycoside-3'-adenylyltransferase (aadA) gene, complete cds/gene="aadA"/function="confers resistance against streptomycin and spectinomycin"_183-252	gi|47679407	AACGCGGCGAGCTTTGATCAACGACCTTTTGGAAACTTCGGCTTCCCCTGGAGAGAGCGAGATTCTCCGC	Aminoglycoside	aadA	AR2-2-0536	Present	Present	Absent	Absent	Absent	Absent	Absent	Absent	Absent	Present	Absent	Absent	Absent	Present	Absent	Present	Absent
935	gi|24209736:698-1489 Uncultured bacterium plasmid pSp7 class I integron gene cassette arrayaminoglycoside-2''-adenylyltransferase (aadB), amino glycoside-3'-adenylyltransferase (aadA1), and putative transposase genes, complete cds /gene="aadA1"/note="conf	gi|24209736	GGCTTGGTGAAACAACGCGGCGAGCTTTGATCAACGACCTTTTGGAAACTTCGGCTTCCCCTGGAGAGGG	Aminoglycoside	aadA1	AR2-1-0261	Absent	Absent	Absent	Absent	Absent	Absent	Absent	Absent	Absent	Present	Absent	Absent	Absent	Absent	Absent	Absent	Absent
1127	gi|57903205:c16962-16171 Shigella flexneri 2a SRL pathogenicity island, complete sequence/gene=aadA1/note=confers streptomycin and spectinomycin resistance_517-586	gi|57903205	TGGAACTCGCCGCCCGACTGGNCTGGCGATGANCGAAATGTAGTGCNTACGTTGTCCCNCATTTGGNACA	Aminoglycoside	aadA1	AR2-2-0616	Absent	Absent	Absent	Absent	Absent	Absent	Absent	Absent	Absent	Present	Absent	Absent	Absent	Present	Absent	Absent	Absent
1611	gi|24209736:698-1489 Uncultured bacterium plasmid pSp7 class I integron gene cassette arrayaminoglycoside-2''-adenylyltransferase (aadB), amino glycoside-3'-adenylyltransferase (aadA1), and putative transposase genes, complete cds_650-719	gi|24209736	CGGCCCGGTATCAGCCCGTCATACTTGAAGCTAGACAGGCTTATCTTGGACAAGAAGAAGATCGCTTGGC	Aminoglycoside	aadA1	AR2-1-0262	Absent	Absent	Absent	Absent	Absent	Absent	Absent	Absent	Absent	Present	Absent	Absent	Absent	Absent	Absent	Absent	Absent
447	gi|56786619:2029-2808 Escherichia coli plasmid pSa, partial sequence/gene=aadA2/note=confers resistance to streptomycin and spectinomycin aadA8_483-552	gi|56786619	GCTGAGGGAAACCTTGAAGCTATGGAACTCGCAGCCCGACTGGGCCGGCGATGAGCGAAATGTAGTGCTT	Aminoglycoside	aadA2	AR2-2-0599	Absent	Absent	Absent	Absent	Absent	Absent	Absent	Absent	Absent	Present	Absent	Absent	Absent	Absent	Absent	Absent	Absent
1949	gi|21483840:<1-486 Vibrio cholerae class I integron streptomycin/spectinomycin adenyl transferase (aadA2) gene, partial cds_354-423	gi|21483840	TCAGCCCGTCTTACTTGAAGCTAAGCAAGCTTATCTGGGACAAAAAGAAGATCACTTGGCCTCACGCGCA	Aminoglycoside	aadA2	AR2-1-0214	Absent	Absent	Absent	Absent	Absent	Absent	Absent	Absent	Absent	Absent	Absent	Absent	Absent	Absent	Absent	Absent	Absent
2452	gi|21898656:1011-1802 Uncultured bacterium plasmid pEry5 integron-specific gene cassette array dihydrofolate reductase type XII (dhfrXII) and streptomycin/spectinomycin adenylyltransferase (aadA2) genes; and unknown gene_132-201	gi|21898656	ATACAGCGATATTGATTTGTTGGTTACTGTGGCCGTAAAGCTTGATGAAACGACGCGGCGAGCATTGCTC	Aminoglycoside	aadA2	AR2-1-0223	Absent	Absent	Absent	Absent	Absent	Absent	Absent	Absent	Absent	Present	Absent	Absent	Absent	Absent	Absent	Absent	Absent
1954	gi|27368134:47-838 Salmonella typhimurium integron aminoglycoside adenyltransferase (aadA21) gene, complete cds_7-76	gi|27368134	GTAGCGGTGACCATCGAAATTTCGAACCAACTATCAGAGGTGCTAAGCGTCATTGAGCGCCATCTGGAAT	Aminoglycoside	aadA21	AR2-1-0306	Absent	Absent	Absent	Absent	Absent	Absent	Absent	Absent	Absent	Absent	Absent	Absent	Absent	Absent	Absent	Absent	Absent
2301	gi|47679401:673-1461 Escherichia coli class I integron dihydrofolate reductase (dfr17) and aminoglycoside-3''-adenylyltransferase (aadA5) genes, complete cds/gene="aadA5"/function="confers resistance against streptomycin and spectinomycin"_580-649	gi|47679401	TGGTACAGCGCTTCAACTGGTCTCATTGCTCCTAAGGACGTTGCTGCCGCATGGGTATCGGAGCGTTTGC	Aminoglycoside	aadA5	AR2-2-0534	Absent	Absent	Present	Present	Absent	Absent	Absent	Absent	Present	Absent	Absent	Present	Absent	Absent	Absent	Absent	Absent
259	gi|24209736:107-640 Uncultured bacterium plasmid pSp7 class I integron gene cassette arrayaminoglycoside-2''-adenylyltransferase (aadB), amino glycoside-3'-adenylyltransferase (aadA1), and putative transposase genes, complete cds_207-276	gi|24209736	GGAGGAGTTGGACTATGGATTCTTAGCGGAGATCGGGGATGAGTTACTTGACTGCGAACCTGCTTGGTGG	Aminoglycoside	aadB	AR2-1-0260	Absent	Absent	Absent	Absent	Absent	Absent	Absent	Absent	Absent	Present	Absent	Absent	Absent	Present	Absent	Absent	Absent
2286	gi|24209736:107-640 Uncultured bacterium plasmid pSp7 class I integron gene cassette arrayaminoglycoside-2''-adenylyltransferase (aadB), amino glycoside-3'-adenylyltransferase (aadA1), and putative transposase genes, complete cds/gene="aadB"/note="confers	gi|24209736	TAACACGCAAGCACGATGATATTGATCTGACGTTTCCCGGCGAGAGGCGCGGCGAGCTCGAGGCAATAGT	Aminoglycoside	aadB	AR2-1-0259	Absent	Absent	Absent	Absent	Absent	Absent	Absent	Absent	Absent	Absent	Absent	Absent	Absent	Absent	Absent	Absent	Absent
424	gi|21886737:14900-15808 Enterococcus faecium plasmid pUW786 multiple antibiotic resistance gene cluster, complete sequence /gene="aadE"/product="aminoglycoside adenyltransferase"_710-779	gi|21886737	TATGGGAAGCATTATTTCTATGCCATCAATTGTTCAGGGCGGTATCCGGTGAGGTGGCGGAAAGGCTTCA	Aminoglycoside	aadE	AR2-1-0220	Absent	Absent	Absent	Absent	Absent	Absent	Absent	Absent	Absent	Absent	Absent	Absent	Absent	Absent	Absent	Absent	Absent
1096	gi|152944:293-1084 S.aureus aminocyclitol-3'-phosphotransferase gene, complete cds /product="aminocyclitol-3'-phosphotransferase"_634-703	gi|152944	GGCAGGGCGGACAAGTGGTATGACATTCCCTTCTGCGTCCGGTCGATCAGGGAGGATATCGGGGAAGAAC	Aminoglycoside	aminocyclitol-3-phosphotransferase	AR2-1-0133	Absent	Absent	Absent	Absent	Absent	Absent	Absent	Absent	Absent	Absent	Absent	Absent	Absent	Absent	Absent	Absent	Absent
437	gi|39413:277-1065 Bacillus circulans aph gene for amino-glycoside phosphotransferase_409-478	gi|39413	AAGAAGCTCCGGGATGCGAAAAGAATAGTCGATGAGAGCCTGGTGGACCCGGCCGATATAAAAGAGGAGT	Aminoglycoside	aph	AR2-2-0415	Absent	Absent	Absent	Absent	Absent	Absent	Absent	Absent	Absent	Absent	Absent	Absent	Absent	Absent	Absent	Absent	Absent
1798	gi|47022:399->612 Streptomyces fradiae aph gene 5' region for aminoglycoside phosphotransferase/note="unnamed protein product; aminoglycoside phosphotransferase (612 is 1st base in codon)"_21-90	gi|47022	CCGGAAGTACCCGCACCACGAGTGGCACGCAGTGAACGAAGGAGACTCGGGCGCCTTCGTCTACCAGCTC	Aminoglycoside	aph	AR2-2-0525	Absent	Absent	Absent	Absent	Absent	Absent	Absent	Absent	Absent	Absent	Absent	Absent	Absent	Absent	Absent	Absent	Absent
2464	gi|39413:277-1065 Bacillus circulans aph gene for amino-glycoside phosphotransferase/note="unnamed protein product; aminoglycoside phosphotransferase (aa 1-262)"_85-154	gi|39413	TCCGGAGATCACGTCTATCACGTGAAAGAGTACAGGGGCACCCCCGCATTTCTGAAAATCGCCCCCAGTG	Aminoglycoside	aph	AR2-2-0414	Absent	Absent	Absent	Absent	Absent	Absent	Absent	Absent	Absent	Absent	Absent	Absent	Absent	Absent	Absent	Absent	Absent
443	gi|46371969:569-1342 Uncultured soil bacterium clone CR7 hypothetical protein and aminoglycoside 3'-phosphotransferase genes, complete cds /note="aph(3')"/product="aminoglycoside 3'-phosphotransferase"_241-310	gi|46371969	CTCCTGATGACCGAAATAACCGGCATTGATGCGACCAGTTTTGAGCATGATCCAGCGACGTGTGTGCGCT	Aminoglycoside	aph(3)	AR2-2-0511	Absent	Absent	Absent	Absent	Absent	Absent	Absent	Absent	Absent	Absent	Absent	Absent	Absent	Absent	Absent	Absent	Absent
434	gi|32455896:9443-10258 Uncultured eubacterium plasmid pIE1130, complete sequence/gene=aph(3')-I/function=resistance to kanamycin_645-714	gi|32455896	TGATGTTGGACGAGTCGGAATCGCAGACCGATACCAGGATCTTGCCATCCTATGGAACTGCCTCGGTGAA	Aminoglycoside	aph(3)-I	AR2-1-0332	Present	Absent	Absent	Absent	Absent	Absent	Absent	Present	Absent	Absent	Absent	Absent	Absent	Present	Absent	Present	Absent
2633	gi|37962716:c21572-20757 Salmonella typhimurium plasmid pU302L, complete sequence_396-465	gi|37962716	TTCGATTCCTGTTTGTAATTGTCCTTTTAACAGCGATCGCGTATTTCGTCTCGCTCAGGCGCAATCACGA	Aminoglycoside	aph(3)-I	AR2-2-0390	Absent	Absent	Absent	Absent	Absent	Absent	Absent	Present	Absent	Absent	Absent	Absent	Absent	Present	Absent	Present	Absent
1800	gi|57546753:3135663-3136565 Streptomyces avermitilis MA-4680 genomic DNA, complete genome_103-172	gi|57546753	GTCGTTGATCTACGCGAGTTGACCGTCGAGCGGGTGCAGGCGCCGGGCGGGCGCAGCAGCCTGGTCGTGC	Aminoglycoside	aph2	AR2-2-0605	Absent	Absent	Absent	Absent	Absent	Absent	Absent	Absent	Absent	Absent	Absent	Absent	Absent	Absent	Absent	Absent	Absent
1776	gi|21886737:16440-17234 Enterococcus faecium plasmid pUW786 multiple antibiotic resistance gene cluster, complete sequence/gene="aphA-3"/product="aminoglycoside phosphotransferase"_637-706	gi|21886737	GGCAGGGCGGACAAGTGGTATGACATTGCCTTCTGCATCCGGTCGATCAGGGAGGATATCGGGGAAGAAC	Aminoglycoside	aphA-3	AR2-1-0222	Absent	Absent	Absent	Absent	Absent	Absent	Absent	Absent	Absent	Absent	Absent	Absent	Absent	Absent	Absent	Absent	Absent
1619	gi|40287459:c1729-914 Escherichia coli plasmid p541, insertion sequence IS26-interrupted antibiotic resistance region, partial sequence/gene="aphA7"/note="aminoglycoside phosphotransferase"_645-714	gi|40287459	TGATGTTGGACGAGTCGGAATCGCAGACCGATACCAGGATCTTGCCATCCTATGGAACTGCCTCGGTGAG	Aminoglycoside	aphA7	AR2-2-0437	Present	Absent	Absent	Absent	Absent	Absent	Absent	Present	Absent	Absent	Absent	Absent	Absent	Present	Absent	Present	Absent
1795	gi|46371972:c959-195 Uncultured soil bacterium clone CR8 putative ATP-dependent Clp protease (proteolytic subunit) and aminoglycoside 3-N-acetyltransferase genes, complete cds_110-179	gi|46371972	CACCTGCTTTATTGGGAAGCCTGATTCGATCGGGGTGTACCATTGCCGACGAACCCGCCAGGAGCTCCCC	Aminoglycoside	clpP	AR2-2-0513	Absent	Absent	Absent	Absent	Absent	Absent	Absent	Absent	Absent	Absent	Absent	Absent	Absent	Absent	Absent	Absent	Absent
1793	gi|46371954:c573-<1 Uncultured soil bacterium clone 171D10 putative 3-oxoacyl-(acyl-carrier protein) reductase gene, partial cds; and aminoglycoside 6'-N-acetyltransferase and conserved hypothetical protein genes, complete cds_259-328	gi|46371954	AACAATGCCGCGATCTACGAAGATCATCCGATTGCAGATATTAGCTATGAAGCATGGCAAACAGCGTGGC	Aminoglycoside	fabG	AR2-2-0505	Absent	Absent	Absent	Absent	Absent	Absent	Absent	Absent	Absent	Absent	Absent	Absent	Absent	Absent	Absent	Absent	Absent
2643	gi|46371950:c>1201-1025 Uncultured soil bacterium clone 85C1 putative cation efflux family protein and aminoglycoside 6'-N-acetyltransferase genes, complete cds; and putative glucosamine-fructose-6-phosphate aminotransferase gene, partial cds_69-138	gi|46371950	GCTGGTGAGCATACTCCCCGCTCAGTTATTTGCCTGCCACTTGACCACAGTCAAAGGGTACGATACTGAA	Aminoglycoside	glmS	AR2-2-0502	Absent	Absent	Absent	Absent	Absent	Absent	Absent	Absent	Absent	Absent	Absent	Absent	Absent	Absent	Absent	Absent	Absent
1962	gi|44886009:36-566 Streptomyces kanamyceticus kac gene for aminoglycoside 6'-N-acetyltransferase, complete cds/gene="kac"/product="aminoglycoside 6'-N-acetyltransferase"_106-175	gi|44886009	GATGTGAAGAAGCTCGACAAGATCGTCAGAGAACCCGAGGTGGCCGCTTGGTGGTCGACCCCCGATGACT	Aminoglycoside	kac	AR2-2-0481	Absent	Absent	Absent	Absent	Absent	Absent	Absent	Absent	Absent	Absent	Absent	Absent	Absent	Absent	Absent	Absent	Absent
1942	gi|146570:11-832 E.coli ksgA gene coding for methyltransferase (MeT) conferring kasugamycin resistance /note="methyltransferase (ksgA)"_275-344	gi|146570	CGATGACCTTTAACTTTGGTGAACTGGCCGAGAAAATGGGTCAGCCGCTGCGTGTTTTCGGCAACCTGCC	Aminoglycoside	ksgA	AR2-1-0114	Absent	Absent	Absent	Absent	Absent	Absent	Present	Present	Absent	Present	Absent	Absent	Present	Absent	Present	Absent	Absent
623	gi|8346637:c1615-821 Artificial vector pLoxKan2/gene="ntpII"/function="confer resistance to kanamycin"_136-205	gi|8346637	GTTCTTTTTGTCAAGACCGACCTGTCCGGTGCCCTGAATGAACTCCAAGACGAGGCAGCGCGGCTATCGT	Aminoglycoside	ntpII	AR2-2-0675	Absent	Absent	Absent	Absent	Absent	Absent	Absent	Absent	Absent	Absent	Absent	Absent	Absent	Absent	Absent	Absent	Absent
933	gi|24209728:1239-1445 Uncultured bacterium plasmid pSp33 class I integron gene cassette array beta-lactamase (oxa1), Orf1 (orf1), and aminoglycoside-3'-adenylyltransferase (aadA5) genes, complete cds_23-92	gi|24209728	GAACATCCTTGGCTTCGTTCAAGGTCACGGGTTTAAAACCATGGTTCTTGCCAAGGTTTCAAACCACTCG	Aminoglycoside	orf1	AR2-1-0253	Absent	Absent	Absent	Absent	Absent	Absent	Absent	Absent	Absent	Absent	Absent	Absent	Absent	Absent	Absent	Absent	Absent
1117	gi|46371954:c1762-1175 Uncultured soil bacterium clone 171D10 putative 3-oxoacyl-(acyl-carrier protein) reductase gene, partial cds; and aminoglycoside 6'-N-acetyltransferase and conserved hypothetical protein genes, complete cds_234-303	gi|46371954	TGAGAAATTGGCCGAGGCATCTCCCTTTAGCGATCTTTATGTATCGTTGTCTTCGATTCTCGCGGGAGTC	Aminoglycoside	orf1	AR2-2-0504	Absent	Absent	Absent	Absent	Absent	Absent	Absent	Absent	Absent	Absent	Absent	Absent	Absent	Absent	Absent	Absent	Absent
2298	gi|41057060:c5338-4778 Clostridium difficile plasmid pCD6, complete sequence/note=orfE; may function in cell wall biosynthesis and antibiotic resistance_238-307	gi|41057060	ACTTATAGCAACATAGACATGTATTCAGCTAGGTCAAGTTCATTTACAGTAACTTATCATTATTCATACT	Aminoglycoside	orfE	AR2-2-0450	Absent	Absent	Absent	Absent	Absent	Absent	Absent	Absent	Absent	Absent	Absent	Absent	Absent	Absent	Absent	Absent	Absent
1606	gi|24209712:1238-1513 Uncultured bacterium plasmid-encoded class I integron gene cassette array quarternary ammonium compound resistance protein (qacH), aminoglycoside-6'N-acetyltransferase (aacA4), and OrfE-like (orfE-like) genes, complete cds_61-130	gi|24209712	CTCTGTTCAAAAGGTTTTCAAGCCTTTTTGGGCTCCAGCGCTTGTGCGGCAAGCGCTACCAGCTATCATT	Aminoglycoside	orfE-like	AR2-1-0242	Absent	Absent	Absent	Absent	Absent	Absent	Absent	Absent	Absent	Absent	Absent	Absent	Absent	Absent	Absent	Absent	Absent
1607	gi|24209718:149-364 Uncultured bacterium plasmid pSm47 class I integron gene cassette array OrfE-like (orfE-like) and aminoglycoside-3'-adenylyltransferase (aadA1) genes, complete cds_105-174	gi|24209718	TTTTTCATGGGCCGCGCACGTCTTCAAGGCTGGGCGCCCCTTTTTGGCCTTCGGGTCTAACTCTGCGGTC	Aminoglycoside	orfE-like	AR2-1-0246	Absent	Absent	Absent	Absent	Absent	Absent	Absent	Absent	Absent	Absent	Absent	Absent	Absent	Absent	Absent	Absent	Absent
2113	gi|24413861:c271919-271269 Streptomyces coelicolor A3(2) complete genome; segment 15/29_67-136	gi|24413861	GACTTCTCCTACTACGACGACCCGGACGACGCGACCGCCTTCGAGACCCGCAACGTGCTCTACCACTACG	Aminoglycoside	putative_acetyltransferase	AR2-1-0267	Absent	Absent	Absent	Absent	Absent	Absent	Absent	Absent	Absent	Absent	Absent	Absent	Absent	Absent	Absent	Absent	Absent
2470	gi|46371969:200-565 Uncultured soil bacterium clone CR7 hypothetical protein and aminoglycoside 3'-phosphotransferase genes, complete cds_200-269	gi|46371969	TTCCGCCCTATTATGAAAACGAAAATCCCGCCTATCAACTCGAATGGAGTCCTGATGGCAAGTCTCTGGC	Aminoglycoside	putative_aminoglycoside_3-phosphotransferase	AR2-2-0510	Absent	Absent	Absent	Absent	Absent	Absent	Absent	Absent	Absent	Absent	Absent	Absent	Absent	Absent	Absent	Absent	Absent
2280	gi|16262453:1291278-1291817 Sinorhizobium meliloti 1021 plasmid pSymA, complete sequence/function=Cell Processes; Protection responses; drug/analog sensitivity and resistance_285-354	gi|16262453	CGCCACACCGAAATTTCCTGTTCGGGCTGAATTCATCTATGGCGAATGGTTGCGGGAGGCCTTTGAATCC	Aminoglycoside	putative_aminoglycoside_adenylyltransferase	AR2-1-0163	Absent	Absent	Absent	Absent	Absent	Absent	Absent	Absent	Absent	Absent	Absent	Absent	Absent	Absent	Absent	Absent	Absent
1437	gi|24413714:c90043-89486 Streptomyces coelicolor A3(2) complete genome; segment 1/29_147-216	gi|24413714	GAAGCAGACGAGAGATCATTCCGACCTCGATCTATGGGTGCCGGCCGTACATCTTGACCCGCTGTTCGTT	Aminoglycoside	putative_aminoglycoside_nucleotidyltransferase	AR2-1-0266	Absent	Absent	Absent	Absent	Absent	Absent	Absent	Absent	Absent	Absent	Absent	Absent	Absent	Absent	Absent	Absent	Absent
789	gi|6933872:<1-517 Streptomyces noursei putative streptomycin 6-kinase homolog gene, partial cds_1-70	gi|6933872	ATTTATCCAAGAAAGCGAGCGTACACAATGGTCAACCCACCGCTTGATGCTCTCAATCCTGTGGGGACAG	Aminoglycoside	putative_streptomycin_6-kinase	AR2-2-0664	Absent	Absent	Absent	Absent	Absent	Absent	Absent	Absent	Absent	Absent	Absent	Absent	Absent	Absent	Absent	Absent	Absent
113	gi|6933872:<1-517 Streptomyces noursei putative streptomycin 6-kinase homolog gene, partial cds/function="putative macrolide antibiotic resistance"/product="putative streptomycin 6-kinase homolog"_381-450	gi|6933872	ACACCTGCCGAATCAGCGTGTTCGAAGGAGCCGTCAAGGCGAAGGGGGATACAGACCTTACCTTCCACGC	Aminoglycoside	putative_streptomycin_6-kinase_homolog	AR2-2-0663	Absent	Absent	Absent	Absent	Absent	Absent	Absent	Absent	Absent	Absent	Absent	Absent	Absent	Absent	Absent	Absent	Absent
603	gi|27884638:2462-3280 Pseudomonas aurantiaca hypothetical proteins, putative transcriptional regulatory protein, putative streptomycin-3-kinase, dialkylrecorsinol condensing enzyme (darA), b-ketoacyl synthase III -like protein (darB), acyl carrier protein	gi|27884638	GATCGACCCCAAGCGGGTCATGGGCGAGCGTGGCTACGACTTTGCCAACCTGATCTGCAACCCGGACCTG	Aminoglycoside	putative_streptomycin-3-kinase	AR2-1-0308	Absent	Absent	Absent	Absent	Absent	Absent	Absent	Absent	Absent	Absent	Absent	Absent	Absent	Absent	Absent	Absent	Absent
431	gi|29540947:61974-62945 Coxiella burnetii strain RSA 493, section 2 of 7 of the complete genome_373-442	gi|29540947	ATTAAAGTTTATGCTGGCGTTGTCAACGCTTTAGCCTCATGCCCTGAACCATCAGACGAGCACACACATG	Aminoglycoside	putative_streptomycin-6-phosphotransferase	AR2-1-0320	Absent	Absent	Absent	Absent	Absent	Absent	Absent	Absent	Absent	Absent	Absent	Absent	Absent	Absent	Absent	Absent	Absent
775	gi|42909:518-1042 Escherichia coli SAT-2 gene for streptothricin-acetyl-transferase/note="unnamed protein product; streptothricin-acetyl-transferase (AA 1-174)"_263-332	gi|42909	ACATTGTTGTGTCGCACACGCACCGAGGCAAAGGAGTCGCGCACAGTCTCATCGAATTTGCGAAAAAGTG	Aminoglycoside	SAT-2	AR2-2-0464	Absent	Absent	Absent	Absent	Absent	Absent	Absent	Absent	Absent	Absent	Absent	Absent	Absent	Absent	Absent	Absent	Absent
1100	gi|21886737:15805-16347 Enterococcus faecium plasmid pUW786 multiple antibiotic resistance gene cluster, complete sequence/gene="sat4"/product="streptothricin acetyltransferase"_280-349	gi|21886737	AACCGGTACGCTTATATAGAAGATATCGCCGTATGTAAGGATTTCAGGGGGCAAGGCATAGGCAGCGCGC	Aminoglycoside	sat4	AR2-1-0221	Absent	Absent	Absent	Absent	Absent	Absent	Absent	Absent	Absent	Absent	Absent	Absent	Absent	Absent	Absent	Absent	Absent
2118	gi|2467210:c18908-18060 Lactococcus lactis sp. lactis plasmid pK214 complete genome_396-465	gi|2467218	TCAAGAAATTGTTCCAGATGACTCAAATTATTGGTTAAAAAAACCAACAGAACGAGAATTTTATGATTGC	Aminoglycoside	str	AR2-1-0287	Absent	Absent	Absent	Absent	Absent	Absent	Absent	Absent	Absent	Absent	Absent	Absent	Absent	Absent	Absent	Absent	Absent
270	gi|4079696:<1->813 Streptomyces sp. ASB37 putative streptomycin-6-phosphotransferase (strA) gene, partial cds/gene="strA" /product="putative streptomycin-6-phosphotransferase"_386-455	gi|4079696	GGCTGCGGGGTCTGGGAGAGATCGCCGGCGCCATGGTGGAGGAAGTTCCCTCCGCTGTCGACTCGTTGGC	Aminoglycoside	strA	AR2-2-0447	Absent	Absent	Absent	Absent	Absent	Absent	Absent	Absent	Absent	Absent	Absent	Absent	Absent	Absent	Absent	Absent	Absent
606	gi|37962716:c24127-23324 Salmonella typhimurium plasmid pU302L, complete sequence_529-598	gi|37962716	GATATGGTTGTTTGCCATGGTGATCCCTGCATGCCGAACTTCATGGTGGACCCTAAAACTCTTCAATGCA	Aminoglycoside	strA	AR2-2-0391	Present	Present	Absent	Present	Absent	Absent	Absent	Present	Absent	Absent	Present	Absent	Present	Present	Present	Present	Present
957	gi|58383237:c24127-23324 Salmonella typhimurium plasmid pU302L, complete sequence/gene=strA/product=streptomycin resistance protein A_572-641	gi|58383237	TGGTGGACCCTAAAACTCTTCAATGCACGGGTCTGATCGACCTTGGGCGGCTCGGAACAGCAGATCGCTA	Aminoglycoside	strA	AR2-2-0636	Present	Present	Absent	Present	Absent	Absent	Absent	Present	Absent	Absent	Present	Absent	Present	Present	Present	Present	Present
1775	gi|21684676:<1->388 Streptomyces sp. AR 28 streptomycin-6-phosphotransferase (strA) gene, partial cds_97-166	gi|21684676	GCACCTCCGGGGCTGCGGGGTCTGGGAGAGATCGCCGGCGCCATGGTGGAGGAAGTTCCCTCCGCTGTCG	Aminoglycoside	strA	AR2-1-0218	Absent	Absent	Absent	Absent	Absent	Absent	Absent	Absent	Absent	Absent	Absent	Absent	Absent	Absent	Absent	Absent	Absent
1946	gi|1943584:<1-186 Streptomycete ASSF17 streptomycin phosphotransferase (strA) gene, 5' end, partial cds_62-131	gi|1943584	GCGGGAGGGCGGCCGGGTGGACCCTGGCCCGGCTCCTGGAGAACACCCTGTGGGACATCGAGGACGGGCT	Aminoglycoside	strA	AR2-1-0202	Absent	Absent	Absent	Absent	Absent	Absent	Absent	Absent	Absent	Absent	Absent	Absent	Absent	Absent	Absent	Absent	Absent
1616	gi|3256042:c12709-11786 Streptomyces glaucescens GLA.0 gene cluster for 5'-hydroxystreptomycin biosynthesis_668-737	gi|3256042	TCGCCGGTGACCCCGGCTTCGACCTGTGGCCCGCCCTGGACAGCCGGTGGGACGACATCGTCGCACAGCG	Aminoglycoside	strA_(sph)	AR2-1-0354	Absent	Absent	Absent	Absent	Absent	Absent	Absent	Absent	Absent	Absent	Absent	Absent	Absent	Absent	Absent	Absent	Absent
83	gi|16505740:167667-168503 Salmonella enterica subsp. enterica serovar Typhi str. CT18 plasmid pHCM1_106-175	gi|16505740	ACTCCTGCAATCGTCAAGGGATTGAAACCTATAGAAGACATTGCTGATGAACTGCGCGGGGCCGACTATC	Aminoglycoside	strB	AR2-1-0184	Absent	Present	Absent	Present	Absent	Absent	Absent	Present	Absent	Absent	Present	Absent	Present	Present	Present	Present	Present
281	gi|58383237:c23324-22488 Salmonella typhimurium plasmid pU302L, complete sequence/gene=strB/product=streptomycin resistance protein B_623-692	gi|58383237	CGGCTGACAGAGACGACCTTTGTCTCGATCCTAGACGCATTGCACAGATGGCGGACGCATTCTCTCGTGC	Aminoglycoside	strB	AR2-2-0635	Absent	Absent	Absent	Absent	Absent	Absent	Absent	Present	Absent	Absent	Present	Absent	Present	Present	Present	Absent	Absent
592	gi|17739641:c8092-7247 Agrobacterium tumefaciens str. C58 circular chromosome, section 112 of 256 of the complete sequence_82-151	gi|17739641	GTTTACGAACTGACGCGCAAGGACGGCTCCCTTGCCATTGCCAAGGTTCTGAAAAAGAAGGTGCTGAAAG	Aminoglycoside	strB	AR2-1-0192	Absent	Absent	Absent	Absent	Absent	Absent	Absent	Absent	Absent	Absent	Absent	Absent	Absent	Absent	Absent	Absent	Absent
1945	gi|18693100:4174-4383 Mannheimia varigena MVSCS1 plasmid sulII gene, catAIII gene, strA gene, strB gene and rep gene_128-197	gi|18693100	TGAAACCTATAATCGCCTTGACGATATTAACCTTGATAGCCATAACCACTCCATACGGTTGCTCAACACA	Aminoglycoside	strB	AR2-1-0198	Absent	Absent	Absent	Absent	Absent	Absent	Absent	Absent	Absent	Absent	Absent	Absent	Absent	Absent	Absent	Absent	Absent
2111	gi|17129524:2696-3532 Escherichia coli plasmid pSTOJO1 sulII gene, disrupted strA gene, dfrA14 gene, and strB gene_115-184	gi|17129524	ATCGTCAAGGGATTGAAACCTATAGAAGACATTGCTGATGAACTGCGCGGGGCCGACTATCTGGTATGGC	Aminoglycoside	strB	AR2-1-0187	Present	Present	Absent	Present	Absent	Absent	Absent	Present	Absent	Absent	Present	Absent	Present	Present	Present	Present	Absent
2291	gi|32469306:c18567-17731 Vibrio cholerae DNA, integrating antibiotic resistance gene element_106-175	gi|32469306	ACTCCTGCAATCGTCAAGGGATTGAAACCTATAAAAGACATTGCTGATGAACTGCGCGGGGCCGACTATC	Aminoglycoside	strB	AR2-1-0351	Absent	Present	Absent	Present	Absent	Absent	Absent	Present	Absent	Absent	Present	Absent	Present	Present	Present	Absent	Absent
2648	gi|56236986:c>8906-8635 Vibrio cholerae plasmid pKA1 hypothetical protein (yagU) gene, partial cds; putative ferredoxin (ykgJ), hypothetical protein (yagV), and putative receptor (yagW) genes, complete cds; yagX and s013 genes, partial sequence; florfenic	gi|56236986	AATATGTTCTACGATCCGGCTGACAGAGACGACCTTTGTCTCGATCCTAGACGCATTGCACAGATGGCGG	Aminoglycoside	strB	AR2-2-0594	Absent	Absent	Absent	Absent	Absent	Absent	Absent	Present	Absent	Absent	Present	Absent	Present	Present	Present	Absent	Absent
1463	gi|6458129:7210-8061 Deinococcus radiodurans R1 section 41 of 229 of the complete chromosome 1_434-503	gi|6458129	AAAAGCAGGATACCAGGCTGCATTTTCCCGCTGCCGTCGCCCGTCAGCTGCTGGCCTCCCCGCAGGAAGT	Aminoglycoside	streptomycin_3-kinase	AR2-2-0657	Absent	Absent	Absent	Absent	Absent	Absent	Absent	Absent	Absent	Absent	Absent	Absent	Absent	Absent	Absent	Absent	Absent
2472	gi|46371981:1635->1863 Uncultured soil bacterium clone CR11 aminoglycoside 6'-N-acetyltransferase gene, complete cds; and putative 1-aminocyclopropane-1-carboxylate deaminase gene, partial cds_117-186	gi|46371981	ACTGTGGGTGAAGCGCGACGATGCCGTGGGCCCTGCCATGGGCGGCAACAAGACTCGCAAGCTCGAATTC	Aminoglycoside	yedO	AR2-2-0518	Absent	Absent	Absent	Absent	Absent	Absent	Absent	Absent	Absent	Absent	Absent	Absent	Absent	Absent	Absent	Absent	Absent
98	gi|42611:<1-1130 Enterobacter cloacae Q908R ampC gene/product="beta-lactamase precursor (1 is 2nd base in codon)"_935-1004	gi|42611	CGTGGTAGAAGTGAATCCACCGGCTCCCCCGGTCAAAGCGTCCTGGGTCCATAAAACGGGCTCTACTGGC	Beta-lactam	ampC	AR2-2-0459	Absent	Absent	Absent	Absent	Absent	Absent	Absent	Absent	Absent	Absent	Absent	Absent	Absent	Absent	Absent	Absent	Absent
109	gi|58761319:83-1216 Escherichia coli strain N99-0001 AmpC (ampC) gene, promoter region and complete cds_472-541	gi|58761319	TGGGCTCCAGGAACACAACGTCTGTATGCCAACTCCAGTATCGGTTTGTTCGGCGCACTGGCTGTGAAGC	Beta-lactam	ampC	AR2-2-0647	Absent	Absent	Absent	Absent	Absent	Present	Absent	Present	Absent	Present	Absent	Absent	Present	Present	Present	Absent	Absent
2125	gi|42260:44-1189 Enterobacter cloacae P99 ampC gene/product="beta-lactamase precursor"_957-1026	gi|42260	AGAAGTGAATCCACCGGCTCCCCCGGTCAAAGCGTCCTGGGTCCATAAAACGGGCTCTACTGGCGGGTTT	Beta-lactam	ampC	AR2-2-0458	Absent	Absent	Absent	Absent	Absent	Absent	Absent	Absent	Absent	Absent	Absent	Absent	Absent	Absent	Absent	Absent	Absent
2300	gi|47223:24-1154 Serratia marcescens ampC gene for beta-lactamase (EC 3.5.2.6) /product="precursor polypeptide (AA -21 to 355)" /product="beta-lactamase (AA 1 to 355)"_836-905	gi|47223:24	CGCAGGATCTGATGTGGGAGAACTACCCGTATCCGGTGAAACTGTCGCGTTTGATTGAAGGCAACAACGC	Beta-lactam	ampC	AR2-2-0530	Absent	Absent	Absent	Absent	Absent	Absent	Absent	Absent	Absent	Absent	Absent	Absent	Absent	Absent	Absent	Absent	Absent
1975	gi|9662892:1596-2390 Aeromonas hydrophila blrA gene (partial), blrB gene, ampH gene and blrD gene gene="ampH"/function="Penicillin hydrolysis" /product="Type 2d penicillinase"_359-428	gi|9662892	AGTACGTCGACCGTTTTGACTACGGCAACCGGGATCTCTCCGGCAATCCTGGCAAGCACGACGGTCTGAC	Beta-lactam	ampH	AR2-2-0677	Absent	Absent	Absent	Absent	Absent	Absent	Absent	Absent	Absent	Absent	Absent	Absent	Absent	Absent	Absent	Absent	Absent
615	gi|45987:c1237-368 Rhodopseudomonas capsulata beta-lactamase and AmpR genes/note="unnamed protein product; AmpR peptide (AA 1-289)"_338-407	gi|45987	TCGAGGCGTTCCGACAGGCCCATCCCCAGATCGACCTGAGGATCTCGACCAACAACAACCGGGTGGAGAT	Beta-lactam	AmpR	AR2-2-0499	Absent	Absent	Absent	Absent	Absent	Absent	Absent	Absent	Absent	Absent	Absent	Absent	Absent	Absent	Absent	Absent	Absent
2294	gi|40287459:4918-5793 Escherichia coli plasmid p541, insertion sequence IS26-interrupted antibiotic resistance region, partial sequence/gene="ampR"_292-361	gi|40287459	ATTGGCGTGGTGGGGACCTTTGCGGCTGGGTGTCTGTTTCCTCTACTGGGCGATTTTAAGCGCAGTTACC	Beta-lactam	ampR	AR2-2-0434	Absent	Absent	Absent	Absent	Absent	Absent	Absent	Absent	Absent	Absent	Absent	Absent	Absent	Absent	Absent	Absent	Absent
2642	gi|45987:1376-2257 Rhodopseudomonas capsulata beta-lactamase and AmpR genes/note="unnamed protein product; beta-lactamase (AA 1-293)"_785-854	gi|45987	CGACCATGTTCATCTCGGATACGGACGCGGAGTTCGAGGTTCGCAACGAGGCGCTCAAAGATCTGGGTAG	Beta-lactam	AmpR	AR2-2-0498	Absent	Absent	Absent	Absent	Absent	Absent	Absent	Absent	Absent	Absent	Absent	Absent	Absent	Absent	Absent	Absent	Absent
1620	gi|4063850:11292-12158 Salmonella typhimurium DT104 antibiotic resistance gene cluster, complete sequence_290-359	gi|4063850	TTGTGACCTATTCCCCTGTAATAGAAAAGCAAGTAGGGCAGGCAATCACACTCGATGATGCGTGCTTCGC	Beta-lactam	beta-lactamase_Pse-1_precursor	AR2-2-0441	Absent	Absent	Absent	Absent	Absent	Absent	Absent	Absent	Absent	Absent	Absent	Absent	Absent	Absent	Absent	Absent	Absent
2644	gi|54033269:1-861 Escherichia coli plasmid pEPEC239 bla gene for betalactamase TEM-116, strain EPEC-239/gene=bla/product=betalactamase TEM-116_485-554	gi|54033269	GTTGGGAACCGGAGCTGAATGAAGCCATACCAAACGACGAGCGTGACACCACGATGCCTGTAGCAATGGC	Beta-lactam	bla	AR2-2-0578	Present	Present	Present	Absent	Present	Present	Present	Present	Absent	Present	Absent	Absent	Present	Present	Absent	Present	Absent
2645	gi|5430711:866-1615 Chryseobacterium meningosepticum putative L-serine deaminase SdaA (sdaA) gene, partial cds; and beta-lactamase BlaB2 (blaB2) gene, complete cds/gene="blaB2"/product="beta-lactamase BlaB2"_601-670	gi|5430711	TGGACGCAGTCTGTACACAATATTCAACAAAAGTTTTCCGGTGCTCAGTACGTTGTTGCAGGGCATGATG	Beta-lactam	blaB2	AR2-2-0582	Absent	Absent	Absent	Absent	Absent	Absent	Absent	Absent	Absent	Absent	Absent	Absent	Absent	Absent	Absent	Absent	Absent
618	gi|5453457:1-750 Chryseobacterium meningosepticum beta lactamase BlaB3 (blaB3) gene, complete cds/gene="blaB3"/product="beta lactamase BlaB3"_254-323	gi|5453457	AAAGACACGGAAAGAAAGTGATCATGAATATTGCAACACACTCTCATGATGACCGTGCAGGAGGTTTGGA	Beta-lactam	blaB3	AR2-2-0583	Absent	Absent	Absent	Absent	Absent	Absent	Absent	Absent	Absent	Absent	Absent	Absent	Absent	Absent	Absent	Absent	Absent
1116	gi|39545937:187-1062 Escherichia coli strain EO 516 insertion sequence ISEcp1, partial sequence; and beta-lactamase CTX-M-15 (blaCTX-M-15) gene, complete cds/gene=blaCTX-M-15/note=extended-spectrum beta-lactamase_319-388	gi|39545937	AACTATAATCCGATTGCGGAAAAGCACGTCAATGGGACGATGTCACTGGCTGAGCTTAGCGCGGCCGCGC	Beta-lactam	blaCTX-M-15	AR2-2-0428	Absent	Absent	Absent	Absent	Absent	Present	Present	Absent	Absent	Absent	Present	Absent	Present	Present	Absent	Absent	Absent
2630	gi|2739291:19-1167 E.coli bla-FOX-2 gene for ES-beta-lactamase/gene="bla-FOX-2"/product="ES-beta-lactamase"_514-583	gi|2739291	TCCAACCCCAGCATAGGCCTGTTTGGTCACCTGGCCGCAAATAGTCTGGGCCAGCCATTTGAGAAACTGA	Beta-lactam	bla-FOX-2	AR2-1-0307	Absent	Absent	Absent	Absent	Absent	Absent	Absent	Absent	Absent	Absent	Absent	Absent	Absent	Absent	Absent	Absent	Absent
2274	gi|13774139:10644-11024 Staphylococcus aureus subsp. aureus N315 plasmid pN315B DNA, complete sequence_113-182	gi|13774139	AAGAAGTTAGTGATAAAACGATTAGAACATTAATCACAAGACTATATAAAAAAGAGATTATAAAACGATA	Beta-lactam	blaI	AR2-1-0067	Absent	Absent	Absent	Absent	Absent	Absent	Absent	Absent	Absent	Absent	Absent	Absent	Absent	Absent	Absent	Absent	Absent
2270	gi|13128916:1-741 Acinetobacter baumannii carbapenem-hydrolysing beta-lactamase (blaIMP-4) gene, complete cds/gene="blaIMP-4"/note="IMP-4 carbapenemase"/product="carbapenem-hydrolysing beta-lactamase"_114-183	gi|13128916	TTCGTTTGAAGAAGTTAACGGGTGGGGCGTTGTTCCTAAACATGGTTTGGTTGTTCTTGTAGATGCTGAA	Beta-lactam	blaIMP-4	AR2-1-0051	Absent	Absent	Absent	Absent	Absent	Absent	Absent	Absent	Absent	Absent	Absent	Absent	Absent	Absent	Absent	Absent	Absent
581	gi|10242339:20-931 Stenotrophomonas maltophilia L2 beta-lactamase (blaL2) gene, complete cds /gene="blaL2"/function="beta-lactam hydrolysis" /product="L2 beta-lactamase"_618-687	gi|10242339	GGTGTTGGGCGAGGTACTGCAACCGGCTTCGCGGCAGCAGCTGGCCGACTGGCTGATCGACAACGAAACC	Beta-lactam	blaL2	AR2-1-0004	Absent	Absent	Absent	Absent	Absent	Absent	Absent	Absent	Absent	Absent	Absent	Absent	Absent	Absent	Absent	Absent	Absent
1087	gi|11493693:22-849 Acinetobacter baumannii strain 04737 beta-lactamase OXA-26 (bla-OXA26) gene, complete cds /gene="bla-OXA26" /product="beta-lactamase OXA-26"_655-724	gi|11493693	AGTGGATGGGGAATGGGTGTTACTCCACAGGTAGGTTGGTTGACTGGTTGGGTGGAGCAAGCTAATGGAA	Beta-lactam	bla-OXA26	AR2-1-0025	Absent	Absent	Absent	Absent	Absent	Absent	Absent	Absent	Absent	Absent	Absent	Absent	Absent	Absent	Absent	Absent	Absent
1089	gi|12060144:116-937 Acinetobacter baumannii strain I-16 beta-lactamase OXA-27 (bla-OXA27) gene, complete cds_368-437	gi|12060144	TGAAGCTTTCTGCAGTCCCAGTCTATCAGGAACTTGCGCGACGTATCGGTCTTGATCTCATGCAAAAAGA	Beta-lactam	bla-OXA27	AR2-1-0033	Absent	Absent	Absent	Absent	Absent	Absent	Absent	Absent	Absent	Absent	Absent	Absent	Absent	Absent	Absent	Absent	Absent
1099	gi|216842:232-1098 Proteus mirabilis plasmid pCS229 blaP gene for bata-lactamase, complete cds/gene="blaP"/product="beta-lactamase precursor"_697-766	gi|216842	GGCGGATTTGGTGCTCGGAGTATTACAGCAGTTGTGTGGAGTGAGCATCAAGCCCCAATTATTGTGAGCA	Beta-lactam	blaP	AR2-1-0217	Absent	Absent	Absent	Absent	Absent	Absent	Absent	Absent	Absent	Absent	Absent	Absent	Absent	Absent	Absent	Absent	Absent
1970	gi|54887463:<1->796 Escherichia coli partial blaPER2 gene for extended-spectrum beta-lactamase, from Uruguay/gene=blaPER2/product=extended-spectrum beta-lactamase_302-371	gi|54887463	ACTGCAGTATTCGGTGTCACACAGCGACAATGTGGCCTGCGATTTGTTATTTGAACTGGTGGGCGGGCCG	Beta-lactam	blaPER2	AR2-2-0585	Absent	Absent	Absent	Absent	Absent	Absent	Absent	Absent	Absent	Absent	Absent	Absent	Absent	Absent	Absent	Absent	Absent
1270	gi|18958443:1-861 Klebsiella pneumoniae strain G122 plasmid pOZ187 beta-lactamase SHV-36 gene, complete cds/note="bla-SHV-36; antibiotic resistance"/product="beta-lactamase SHV-36"_718-787	gi|18958443	GGCATTGTCGCCCTGCTTGGCCCGAATAACAAAGCAGAGCGCATTGTGGTGATTTATCTGCGGGATACGC	Beta-lactam	bla-SHV-36	AR2-1-0201	Absent	Absent	Absent	Absent	Absent	Absent	Absent	Absent	Absent	Present	Absent	Absent	Absent	Absent	Present	Absent	Absent
1280	gi|37962716:59576-60436 Salmonella typhimurium plasmid pU302L, complete sequence_366-435	gi|37962716	TGCTGCCATAACCATGAGTGATAACACTGCTGCCAACTTACTTCTGACAACGATCGGAGGACCGAAGGAG	Beta-lactam	blaTEM1	AR2-2-0384	Present	Present	Present	Absent	Present	Present	Present	Present	Absent	Present	Absent	Absent	Present	Present	Absent	Present	Absent
770	gi|37576797:184-1044 Streptococcus pneumoniae plasmid-encoded beta-lactamase TEM-1 (blaTEM-1) gene, complete cds/gene="blaTEM-1"/function="antibiotic resistance"/product="beta-lactamase TEM-1"_441-510	gi|37576797	CGCTTTTTTGCACAACATGGGGGATCATGTAACCCGCCTTGATCGTTGGGAACCGGAGCTGAATGAAGCC	Beta-lactam	blaTEM-1	AR2-1-0373	Present	Present	Present	Absent	Present	Present	Present	Present	Absent	Present	Absent	Absent	Present	Present	Absent	Present	Absent
267	gi|40287459:8936-9736 Escherichia coli plasmid p541, insertion sequence IS26-interrupted antibiotic resistance region, partial sequence/gene="blaVIM-1"/note="metallo-beta-lactamase"_425-494	gi|40287459	TAGCCGAGGCAGAGGGGAACGAGATTCCCACGCATTCTCTAGAAGGACTCTCATCGAGCGGGGACGCAGT	Beta-lactam	blaVIM-1	AR2-2-0435	Absent	Absent	Absent	Absent	Absent	Absent	Absent	Absent	Absent	Absent	Absent	Absent	Absent	Absent	Absent	Absent	Absent
588	gi|142599:784-1734 B.cereus blaZ gene encoding beta-lactamase III, complete cds/note="beta-lactamase III precursor"_731-800	gi|142599	TTCGTGCGGGTGTACCAAAAGGATGGGAAGTAGCTGATAAAACAGGTGCAGGATCTTATGGAACAAGGAA	Beta-lactam	blaZ	AR2-1-0104	Absent	Absent	Absent	Absent	Absent	Absent	Absent	Absent	Absent	Absent	Absent	Absent	Absent	Absent	Absent	Absent	Absent
589	gi|143931:91-840 Bacteroides fragilis beta-lactamase gene, complete cds/codon_start=1/product="beta-lactamase"_175-244	gi|143931	GTTATCAACAACCACCAGGCAGCGTTGCTGGACACACCGATCAATGACGCACAAACGGAAATGCTGGTCA	Beta-lactam	ccrA	AR2-1-0108	Absent	Absent	Absent	Absent	Absent	Absent	Absent	Absent	Absent	Absent	Absent	Absent	Absent	Absent	Absent	Absent	Absent
590	gi|14625819:<1->333 Bacteroides fragilis isolate 1429 beta-lactamase (cfiA) gene, partial cds/gene="cfiA"/product="beta-lactamase"_207-276	gi|14625819	ACGCGAACCAGATGACGATAGACCTCGCCAAGGAAAAAGGGTTGCCCGTACCGGAACATGGATTCACCGA	Beta-lactam	cfiA	AR2-1-0112	Absent	Absent	Absent	Absent	Absent	Absent	Absent	Absent	Absent	Absent	Absent	Absent	Absent	Absent	Absent	Absent	Absent
1266	gi|14625819:<1->333 Bacteroides fragilis isolate 1429 beta-lactamase (cfiA) gene, partial cds_188-257	gi|14625819	AAGAAAGGTGTCCAATCATACGCGAACCAGATGACGATAGACCTCGCCAAGGAAAAAGGGTTGCCCGTAC	Beta-lactam	cfiA	AR2-1-0113	Absent	Absent	Absent	Absent	Absent	Absent	Absent	Absent	Absent	Absent	Absent	Absent	Absent	Absent	Absent	Absent	Absent
1941	gi|14625801:<1->333 Bacteroides fragilis isolate 127 beta-lactamase (cfiA) gene, partial cds_1-70	gi|14625801	TATGGTACCTTCCAACGGGATGATTGTTATCAACAACCACCAGGCAGCGTTGCTGGACACACCGATCAAT	Beta-lactam	cfiA	AR2-1-0110	Absent	Absent	Absent	Absent	Absent	Absent	Absent	Absent	Absent	Absent	Absent	Absent	Absent	Absent	Absent	Absent	Absent
2617	gi|14625817:<1->333 Bacteroides fragilis isolate 1297 beta-lactamase (cfiA) gene, partial cds_172-241	gi|14625817	ACTGGGTTACCTGCAAAGGAAAGGTGTCCAATCATACGCGAACCAGATGACGATAGACCTCGCCAAGGAA	Beta-lactam	cfiA	AR2-1-0111	Absent	Absent	Absent	Absent	Absent	Absent	Absent	Absent	Absent	Absent	Absent	Absent	Absent	Absent	Absent	Absent	Absent
1296	gi|5566608:c9199-8234 Bacteroides fragilis transposon Tn4555 TnpA (tnpA), integrase (int), TnpC (tnpC), excisionase (xis), mobilization protein (mobA), and beta-lactamase (cfxA) genes, complete cds; and unknown genes/gene="cfxA"/product="beta-lactamase"_1	gi|5566608	AACAAATGTTTTGACTGATAGCATTTCTCAAATTGTCTCAGCTTGTCCTGGCGAAATTGGTGTGGCGGTT	Beta-lactam	cfxA	AR2-2-0592	Absent	Absent	Absent	Absent	Absent	Absent	Absent	Absent	Absent	Absent	Absent	Absent	Absent	Absent	Absent	Absent	Absent
268	gi|40287459:c4786-3641 Escherichia coli plasmid p541, insertion sequence IS26-interrupted antibiotic resistance region, partial sequence/gene="cmy-13"/note="class C beta-lactamase"_693-762	gi|40287459	TTCTCCGGGACAACTTGACGCCGAAGCCTATGGCGTGAAATCCAACGTTACCGATATGGCACGCTGGGTT	Beta-lactam	cmy-13	AR2-2-0439	Absent	Absent	Absent	Absent	Absent	Absent	Absent	Absent	Absent	Absent	Absent	Absent	Absent	Absent	Absent	Absent	Absent
768	gi|34577204:16531-18537 Staphylococcus aureus SCCmec type IVc element, complete sequence/gene="mecA"/note="ORF14"_463-532		TTAGACCGAAACAATGTGGAATTGGCCAATACAGGAACAGCATATGAGATAGGCATCGTTCCAAAGAATG	Beta-lactam	mecA	AR2-1-0365	Absent	Absent	Absent	Absent	Absent	Absent	Absent	Absent	Absent	Absent	Absent	Absent	Absent	Absent	Absent	Absent	Absent
2631	gi|2791919:c856-485 S.sciuri mecA gene, strain K8 (ATCC700063)_72-141	gi|2791919	TGCAAGTGCGAATTATATGATAGAAGAAATACAAATGCAAAAGGACTGGAGTCCAAAAACCATTCGTACA	Beta-lactam	mecI	AR2-1-0311	Absent	Absent	Absent	Absent	Absent	Absent	Absent	Absent	Absent	Absent	Absent	Absent	Absent	Absent	Absent	Absent	Absent
93	gi|34577204:c16236-15535 Staphylococcus aureus SCCmec type IVc element, complete sequence_320-389	gi|34577204	ATCCGATGGTATTTGGTTTAGTGAAATCCCAAATTGTACTACCAACTGTCGTAGTCGAAACCATGAATGA	Beta-lactam	MecR1	AR2-1-0368	Absent	Absent	Absent	Absent	Absent	Absent	Absent	Absent	Absent	Absent	Absent	Absent	Absent	Absent	Absent	Absent	Absent
750	gi|13785452:c44670-42913 Staphylococcus aureus DNA, resistance island Type-II SCCmec(Staphylococcal cassette chromosome mec)_1579-1648	gi|13785452	GGTAAAACTGGAACAGGAATCGTGAATCACAAAGAAGCAAATGGATGGTTCGTAGGTTATGTTGAAACGA	Beta-lactam	mecR1	AR2-1-0077	Absent	Absent	Absent	Absent	Absent	Absent	Absent	Absent	Absent	Absent	Absent	Absent	Absent	Absent	Absent	Absent	Absent
1293	gi|5420302:c1433-207 Streptomyces fradiae orf, tlrB and tylN genes, partial /note="orf similar to penicillin binding proteins"_465-534	gi|5420302	GGAACTGCCGTACATCTTCCTGGAGAAGGAGTACGGGCCCAACCGGTTCAGGACGGTGCGGCCGGAGCAG	Beta-lactam	orf	AR2-2-0580	Absent	Absent	Absent	Absent	Absent	Absent	Absent	Absent	Absent	Absent	Absent	Absent	Absent	Absent	Absent	Absent	Absent
1285	gi|38196031:c6457-5384 Clostridium difficile plasmid pCD6, complete sequence/note="orfD; may be involved in the regulation of orfE expression; similar to Bacillus licheniformis penicillnase antirepressor and penicillin binding proteins; also similar to St	gi|38196031	TATAAAAAGTTATGCTAACACAATTTTAGATTCAATTGAAAGAAGTTCAAGAGATTCAAATAACTACACT	Beta-lactam	orfD	AR2-2-0404	Absent	Absent	Absent	Absent	Absent	Absent	Absent	Absent	Absent	Absent	Absent	Absent	Absent	Absent	Absent	Absent	Absent
609	gi|38196031:c5338-4778 Clostridium difficile plasmid pCD6, complete sequence_476-545	gi|38196031	TTCAAGGCAGTTATGGCTTAACGGTAGATGGAATTGTTGGTAGTGCAACATGGAAAAAATTTGCATCTGC	Beta-lactam	orfE	AR2-2-0403	Absent	Absent	Absent	Absent	Absent	Absent	Absent	Absent	Absent	Absent	Absent	Absent	Absent	Absent	Absent	Absent	Absent
256	gi|24209721:1487-2287 Uncultured bacterium plasmid pSp14 class I integron gene cassette array quarternary ammonium compound resistance protein (qacF), aminoglycoside-3'-adenylyltransferase (aadA5), and beta-lactamase (oxa) genes, complete cds_343-412	gi|24209721	TCAGCGATGCGAAATTCTGCGGTCTGGGTTTATGAGCTATTTGCAAAAGAGATCGGAGAGGACAAAGCAA	Beta-lactam	oxa	AR2-1-0248	Absent	Absent	Absent	Absent	Absent	Absent	Absent	Absent	Absent	Absent	Absent	Absent	Absent	Absent	Absent	Absent	Absent
2283	gi|24209721:1487-2287 Uncultured bacterium plasmid pSp14 class I integron gene cassette array quarternary ammonium compound resistance protein (qacF), aminoglycoside-3'-adenylyltransferase (aadA5), and beta-lactamase (oxa) genes, complete cds/gene="oxa"/n	gi|24209721	CATGCGCAAGAACACGTGCTAGAGCGTTCTGACTGGAAGAAGTTCTTCAGCGACCTCCGGGCCGAAGGTG	Beta-lactam	oxa	AR2-1-0247	Absent	Absent	Absent	Absent	Absent	Absent	Absent	Absent	Absent	Absent	Absent	Absent	Absent	Absent	Absent	Absent	Absent
1609	gi|24209728:168-998 Uncultured bacterium plasmid pSp33 class I integron gene cassette array beta-lactamase (oxa1), Orf1 (orf1), and aminoglycoside-3'-adenylyltransferase (aadA5) genes, complete cds/gene="oxa1"/note="confers resistance against beta-lactams	gi|24209728	TGGAAATTTGGAACAGCAATCATACACCAAAGACGTGGATGCAATTTTCTGTTGTTTGGGTTTCGCAAGA	Beta-lactam	oxa1	AR2-1-0254	Absent	Absent	Absent	Present	Absent	Absent	Absent	Absent	Present	Absent	Absent	Absent	Present	Absent	Absent	Absent	Present
1803	gi|57903205:c17905-17075 Shigella flexneri 2a SRL pathogenicity island, complete sequence/gene=oxa-1/product=beta-lactamase Oxa-1_305-374	gi|57903205	TGGAGATCTGGAACAGCAATCATACACCAAAGACGTGGATGCAATTTTCTGTTGTTTGGGTTTCGCAAGA	Beta-lactam	oxa-1	AR2-2-0617	Absent	Absent	Absent	Present	Absent	Absent	Absent	Absent	Present	Absent	Absent	Absent	Present	Absent	Absent	Absent	Present
426	gi|21898660:1468-2268 Uncultured bacterium plasmid pSp1 class 1 integron integrase (intI1), beta-lactamase (oxa10), aminoglycoside-3'-(9)-O-adenylyltransferase (aadA1), chloramphenicol resistance protein (cmlA5), quaternary ammonium compound resistance pr	gi|21898660	GTTTTCAAATGGGACGGAAAGCCAAGAGCCATGAAGCAATGGGAAAGAGACTTGACCTTAAGAGGGGCAA	Beta-lactam	oxa10	AR2-1-0228	Absent	Absent	Absent	Absent	Absent	Absent	Absent	Absent	Absent	Absent	Absent	Absent	Absent	Absent	Absent	Absent	Absent
2453	gi|21898660:1468-2268 Uncultured bacterium plasmid pSp1 class 1 integron integrase (intI1), beta-lactamase (oxa10), aminoglycoside-3'-(9)-O-adenylyltransferase (aadA1), chloramphenicol resistance protein (cmlA5), quaternary ammonium compound resistance pr	gi|21898660	TCTGGTGTGGGAACTGAGTCAAATCCTGGTGTCGCATGGTGGGTTGGGTGGGTTGAGAAGGAGACAGAGG	Beta-lactam	oxa10	AR2-1-0227	Absent	Absent	Absent	Absent	Absent	Absent	Absent	Absent	Absent	Absent	Absent	Absent	Absent	Absent	Absent	Absent	Absent
2302	gi|47874:701-1528 S. typhimurium plasmid R46 OXA-2 beta-lactamase gene/product=beta-lactamase_638-707	gi|47874	GGGAAGGCCGTATGGGTTGGTGGGTAGGATGGGTTGAGTGGCCGACTGGCTCCGTATTCTTCGCACTGAA	Beta-lactam	OXA-2	AR2-2-0538	Absent	Absent	Absent	Absent	Absent	Absent	Absent	Absent	Absent	Absent	Absent	Absent	Absent	Absent	Absent	Absent	Absent
1601	gi|155010:2314-3138 Klebsiella pneumoniae transposon Tn1331, complete sequence_144-213	gi|155010	AGAATGTGCCCGTCGTGTGTCTCCGTGCTCGTCTTTTAAACTTCCATTGGCAATCATGGGGTTTGATAGT	Beta-lactam	oxa9	AR2-1-0150	Absent	Present	Absent	Absent	Absent	Absent	Absent	Absent	Absent	Present	Absent	Absent	Absent	Absent	Absent	Absent	Absent
1107	gi|29692099:1-1980 Helicobacter pylori IH-1 penicillin binding protein 1A gene, complete cds/note="PBP-1A"/product="penicillin binding protein 1A"_1730-1799	gi|29692099	TGATCTGGTTTGGGAGAGACGATAACACGCCTATTAGCAAAGGAGCGACAGGAGGCGTTGTGAGCGCGCC	Beta-lactam	PBP-1A	AR2-1-0321	Absent	Absent	Absent	Absent	Absent	Absent	Absent	Absent	Absent	Absent	Absent	Absent	Absent	Absent	Absent	Absent	Absent
941	gi|3319647:935-2971 Enterococcus hirae psrfm, pbp3r, tnp genes and insertion sequence IS1216 /gene="pbp3r" /standard_name="penicillin-binding protein 3r" /product="D-alanyl-D-alanine carboxypeptidase"_1277-1346	gi|3319647	TGATCACAGCAGCAATCGGTCTCGACAACGGCACTATCGATCCAAATGAAGTGTTGACGATCAACGGGCT	Beta-lactam	pbp3r	AR2-1-0357	Absent	Absent	Absent	Absent	Absent	Absent	Absent	Absent	Absent	Absent	Absent	Absent	Absent	Absent	Absent	Absent	Absent
2459	gi|31746355:1->1854 Bacteroides fragilis partial pbpA gene for penicillin-binding protein 2, strain 7160_1286-1355	gi|31746355	ATGCTCAGTTTTATGACAAGGCCTATCGTGGACGTTGGAATGGGTTGACGGTGATCAGTATCGCAATTGG	Beta-lactam	pbpA	AR2-1-0323	Absent	Absent	Absent	Absent	Absent	Absent	Absent	Absent	Absent	Absent	Absent	Absent	Absent	Absent	Absent	Absent	Absent
949	gi|47391:253-2505 Streptococcus pneumoniae pbpX gene for penicillin binding protein 2X /note="unnamed protein product; penicillin binding protein 2X (AA 1-750)"_866-935	gi|47391	TGACAGCGACTTTGGTCAGTGCTAAAACAGGGGAAATTCTGGCAACAACGCAACGACCGACCTTTGATGC	Beta-lactam	pbpX	AR2-2-0532	Absent	Absent	Absent	Absent	Absent	Absent	Absent	Absent	Absent	Absent	Absent	Absent	Absent	Absent	Absent	Absent	Absent
2629	gi|27228439:1428-2279 Erwinia amylovora plasmid pEA2.8, complete sequence/note="antibiotic resistance"/product="beta lactamase"_486-555	gi|27228439	TTGGGAACCGGAGYTGAATGAAGCCATACCAAACGACGAGCGTGACACCMCGATGCCTGTAGCAATGGCA	Beta-lactam	pEA28_04	AR2-1-0303	Present	Present	Present	Absent	Present	Present	Present	Present	Absent	Present	Absent	Absent	Present	Present	Absent	Present	Absent
1604	gi|16262453:1278152-1279483 Sinorhizobium meliloti 1021 plasmid pSymA, complete sequence/function=Cell Processes; Protection responses; drug/analog sensitivity and resistance_1071-1140	gi|16262453	TCTCAACGTGACGTCCTTCATGGGCATCGTACCGGCGGACAATCCCAGGTACCTGCTACTCACCCTCCTG	Beta-lactam	penicillin_binding_protein_B_homologue	AR2-1-0162	Absent	Absent	Absent	Absent	Absent	Absent	Absent	Absent	Absent	Absent	Absent	Absent	Absent	Absent	Absent	Absent	Absent
753	gi|14020964:c32518-31277 Staphylococcus aureus DNA, type III staphylococcal cassette chromosome mec, strain 85/2082_477-546	gi|14020964	AACAGCGTTTCAAGATAGATTTAATGAGCATGTTAAACAACGAGGATATGATTTAGAACGTGGGCAATCA	Beta-lactam	pre	AR2-1-0089	Absent	Absent	Absent	Absent	Absent	Absent	Absent	Absent	Absent	Absent	Absent	Absent	Absent	Absent	Absent	Absent	Absent
1425	gi|13785452:52117-53379 Staphylococcus aureus DNA, resistance island Type-II SCCmec(Staphylococcal cassette chromosome mec)_485-554	gi|13785452	AATTCCCCGAGCATATGAAAAAACAGGGTTTTGAGTTGAAGCGTGGTGAACGTGGCTCTGACCGTAAACA	Beta-lactam	pre	AR2-1-0074	Absent	Absent	Absent	Absent	Absent	Absent	Absent	Absent	Absent	Absent	Absent	Absent	Absent	Absent	Absent	Absent	Absent
1113	gi|39417:273-1193 Bacillus cereus gene for beta-lactamase I/note="unnamed protein product; beta-lactamase I (AA 1-306)"_715-784	gi|39417	CGTGCAGGCATACCAACTGACTGGGTAGTTGGAGATAAATCAGGTGCTGGTAGTTACGGGACAAGAAATG	Beta-lactam	putative_beta-lactamase	AR2-2-0416	Absent	Absent	Absent	Absent	Absent	Absent	Absent	Absent	Absent	Absent	Absent	Absent	Absent	Absent	Absent	Absent	Absent
2107	gi|16262453:c1109757-1108753 Sinorhizobium meliloti 1021 plasmid pSymA, complete sequence/function=Cell Processes; Protection responses; drug/analog sensitivity and resistance_4-73	gi|16262453	CCAAAAATCGTTAGCTTGACCGCTGCGCTCGCAGTTTTTGCAAGCCTCGTCCCAACTCAGTTGATCGCGA	Beta-lactam	putative_beta-lactamase	AR2-1-0171	Absent	Absent	Absent	Absent	Absent	Absent	Absent	Absent	Absent	Absent	Absent	Absent	Absent	Absent	Absent	Absent	Absent
1278	gi|27316926:9960-10340 Staphylococcus epidermidis ATCC 12228 plasmid pSE-12228-05, complete sequence_3-72	gi|27316926	GGCCAATAAGCAAGTTGAAATATCTATGGCTGAATGGGATGTTATGAATATAATATGGGGTAAAAAATCA	Beta-lactam	putative_penicillinase_repressor	AR2-1-0305	Absent	Absent	Absent	Absent	Absent	Absent	Absent	Absent	Absent	Absent	Absent	Absent	Absent	Absent	Absent	Absent	Absent
1431	gi|16262453:c1108532-1107687 Sinorhizobium meliloti 1021 plasmid pSymA, complete sequencelocus_tag=SMa1952/function=Cell Processes; Protection responses; drug/analog sensitivity and resistance_497-566	gi|16262453	ACGATTTACGTGACACCACCACACCTGGAGCCATGATGGAGACCCTGCGCAAGCTGATCTTCGGTGAGGT	Beta-lactam	putative-Beta_lactamase	AR2-1-0170	Absent	Absent	Absent	Absent	Absent	Absent	Absent	Absent	Absent	Absent	Absent	Absent	Absent	Absent	Absent	Absent	Absent
432	gi|32442314:117-977 Klebsiella pneumoniae beta-lactamase SHV-44 gene, complete cds/note="broad-spectrum beta-lactamase; antibiotic resistance"_718-787	gi|32442314	GGGATTGTCGCCCTGCTTGGCCCGAATAACAAAGCAGAGCGCATCGTGGTGATTTATCTGCGGGATACGC	Beta-lactam	shv-44	AR2-1-0324	Absent	Absent	Absent	Absent	Absent	Absent	Absent	Absent	Absent	Present	Absent	Absent	Absent	Absent	Present	Absent	Absent
2275	gi|13785452:34166-34948 Staphylococcus aureus DNA, resistance island Type-II SCCmec(Staphylococcal cassette chromosome mec) /gene="spc"_560-629	gi|13785452	CCCTAGCTCGAATGTGGCAAACAGTGACTACTGGTGAAATTACCTCGAAAGATGTCGCTGCAGAATGGGC	Beta-lactam	spc	AR2-1-0071	Absent	Absent	Absent	Absent	Absent	Absent	Absent	Absent	Absent	Absent	Absent	Absent	Absent	Absent	Absent	Absent	Absent
2646	gi|55140585:1->858 Pseudomonas aeruginosa TEM-136 beta-lactamase gene, partial cds/note=class A beta-lactamase; defense mechanism; antibiotic resistance_459-528	gi|55140585	GGGGGATCATGTAACTCGCCTTGATCGTTGGGAACCGGAGCTGAATGAAGCCATACCAAACGACGAGCGT	Beta-lactam	TEM-136	AR2-2-0586	Present	Present	Present	Absent	Present	Present	Present	Present	Absent	Present	Absent	Absent	Present	Present	Absent	Present	Absent
1299	gi|8346640:c1548-889 Artificial vector pLoxCat4/gene="cat"/function="confer resistance to chloramphenicol"_588-657	gi|8346640	TGATGGCTTCCATGTCGGCAGAATGCTTAATGAATTACAACAGTACTGCGATGAGTGGCAGGGCGGGGCG	Chloramphenicol	cat	AR2-2-0676	Absent	Absent	Absent	Absent	Absent	Absent	Absent	Present	Absent	Absent	Absent	Absent	Absent	Present	Absent	Present	Absent
1950	gi|2467210:c22563-21916 Lactococcus lactis sp. lactis plasmid pK214 complete genome_378-447	gi|2467210	TGAAATGTTTCCTAAAAAACCAATACCTGAAAACACAGTTCCTATTTCGATGATTCCTTGGATTGATTTT	Chloramphenicol	cat	AR2-1-0290	Absent	Absent	Absent	Absent	Absent	Absent	Absent	Absent	Absent	Absent	Absent	Absent	Absent	Absent	Absent	Absent	Absent
2479	gi|57903205:c24640-23981 Shigella flexneri 2a SRL pathogenicity island, complete sequence/gene=cat/confers chloramphenicol resistance_180-249	gi|57903205	TCACATTCTTGCCCGCCTGATGAATGCTCATCCGGAATTCCGTATGGCAATGAAAGACGGTGAGCTGGTG	Chloramphenicol	cat	AR2-2-0618	Absent	Absent	Absent	Absent	Absent	Absent	Absent	Present	Absent	Absent	Absent	Absent	Absent	Present	Absent	Present	Absent
2615	gi|142219:148-777 A.tumefaciens chloramphenicol acetyltransferase gene, complete cds /gene="CAT" /product="chloramphenicol acetyltransferase"_9-78		CTATTTCGAAAGCCCATTCCGGGGCATTACACTCGACAAGCAGGTGAAGAGCCCGAACCTGGTGGTCGGA	Chloramphenicol	CAT	AR2-1-0103	Absent	Absent	Absent	Absent	Absent	Absent	Absent	Absent	Absent	Absent	Absent	Absent	Absent	Absent	Absent	Absent	Absent
2625	gi|21668299:386-1036 Staphylococcus aureus plasmid pMC524/MBM including cat gene for chloramphenicol acetyl transferase and rep gene for replication protein_370-439	gi|21668299	GGTTCGGGGAAATTGTTTCCCAAAACACCTATACCTGAAAATGCTTTTTCTCTTTCTATTATTCCATGGA	Chloramphenicol	cat	AR2-1-0215	Absent	Absent	Absent	Absent	Absent	Absent	Absent	Absent	Absent	Absent	Absent	Absent	Absent	Absent	Absent	Absent	Absent
1799	gi|56786619:7255-7896 Escherichia coli plasmid pSa, partial sequence/gene=catA2/note=confers resistance to chloramphenicol_63-132	gi|56786619	TCAGCAGATTAAATGCGGATTCAGCCTGACCACCAAACTCGATATTACCGCTTTGCGTACCGCACTGGCG	Chloramphenicol	catA2	AR2-2-0601	Absent	Absent	Absent	Absent	Absent	Absent	Absent	Absent	Absent	Absent	Absent	Absent	Absent	Absent	Absent	Absent	Absent
934	gi|24209732:555-1187 Uncultured bacterium plasmid pSp39 class I integron gene cassette array dihydrofolate reductase (dfrII), chloramphenicol acetyltransferase (catB2), and aminoglycoside-3'-adenylyltransferase (aadA1) genes, complete cds/gene="catB2"/not	gi|24209732	TCAAGATCGGGCATGGAGCGGTGATAGGTAGCCGCGCTTTGGTTGCCAAAGACGTGGAACCCTACACCAT	Chloramphenicol	catB2	AR2-1-0257	Absent	Absent	Absent	Absent	Absent	Absent	Absent	Absent	Absent	Absent	Absent	Absent	Absent	Absent	Absent	Absent	Absent
1610	gi|24209732:555-1187 Uncultured bacterium plasmid pSp39 class I integron gene cassette array dihydrofolate reductase (dfrII), chloramphenicol acetyltransferase (catB2), and aminoglycoside-3'-adenylyltransferase (aadA1) genes, complete cds_233-302	gi|24209732	GCCACCGATATGATTGGGTCTCTTCTTTCCCTTTCTTCTACATGAACGAGGAGCCCGCGTTTGCAAAATC	Chloramphenicol	catB2	AR2-1-0258	Absent	Absent	Absent	Absent	Absent	Absent	Absent	Absent	Absent	Absent	Absent	Absent	Absent	Absent	Absent	Absent	Absent
2461	gi|32455896:6757-7398 Uncultured eubacterium plasmid pIE1130, complete sequence/gene=catIII/function=resistance to chloramphenicol_525-594	gi|32455896	AGGGGATAGACTGTTATTGCCGCTCTCAGTACAGGTTCATCATGCAGTTTGTGATGGCTTCCATGTTGCA	Chloramphenicol	catIII	AR2-1-0331	Absent	Absent	Absent	Absent	Absent	Absent	Absent	Absent	Absent	Absent	Absent	Absent	Absent	Absent	Absent	Absent	Absent
1778	gi|21898660:3338-4597 Uncultured bacterium plasmid pSp1 class 1 integron integrase (intI1), beta-lactamase (oxa10), aminoglycoside-3'-(9)-O-adenylyltransferase (aadA1), chloramphenicol resistance protein (cmlA5), quaternary ammonium compound resistance pr	gi|21898660	AAACTTTAGTTGGCGGTACTCCCTTGCCGCCACGGTGTTGTTGTTATCACCGTTCGATTTATTGGCATCA	Chloramphenicol	cmlA5	AR2-1-0230	Absent	Absent	Absent	Absent	Absent	Absent	Absent	Absent	Absent	Absent	Absent	Absent	Absent	Absent	Absent	Absent	Absent
276	gi|498886:1412-1948 Streptomyces venezuelae ISP5230 chloramphenicol resistance protein (cmlv) and chloramphenicol phosphotransferase genes, complete cds/function=antibiotic resistance; CPT inactivates chloramphenicol by catalyzing the transfer of the gam	gi|498886	CATCGTACGGTGCCTCCAGTCCGTCCTTCCCGAGCCCTGGCTGGCCTTCGGCGTCGACTCCCTCATCGAG	Chloramphenicol	cmlv	AR2-2-0543	Absent	Absent	Absent	Absent	Absent	Absent	Absent	Absent	Absent	Absent	Absent	Absent	Absent	Absent	Absent	Absent	Absent
952	gi|498886:28-1338 Streptomyces venezuelae ISP5230 chloramphenicol resistance protein (cmlv) and chloramphenicol phosphotransferase genes, complete cds/gene="cmlv"/function="antibiotic efflux; transmembrane protein"/product="chloramphenicol resistance pro	gi|498886	GATGCCCCTGGCCGTCTACATCCTCGGACTGTCCGCGTTCGCGCTCGGGACGAGCGAATTCATGCTCTCC	Chloramphenicol	cmlv	AR2-2-0544	Absent	Absent	Absent	Absent	Absent	Absent	Absent	Absent	Absent	Absent	Absent	Absent	Absent	Absent	Absent	Absent	Absent
262	gi|32469306:11605-12819 Vibrio cholerae DNA, integrating antibiotic resistance gene element/gene="floR"/note="similar to floR from Escherichia coli"/product="florfenicol exporter"_277-346	gi|32469306	TCTCTGGGAGCAGCTTGGTCTTCAACTGCACCGGCCTTTGTCGCTTTCCGTCTACTTCAAGCAGTGGGCG	Chloramphenicol	floR	AR2-1-0344	Absent	Absent	Absent	Absent	Absent	Absent	Absent	Absent	Absent	Absent	Absent	Absent	Absent	Absent	Absent	Absent	Absent
269	gi|4063850:4445-5659 Salmonella typhimurium DT104 antibiotic resistance gene cluster, complete sequence_486-555	gi|4063850	CGGCGAGTTCTTGGGATGGCAGGCGATATTCATTACTTTGGCTATACTGGCGATGCTCGCACTCCTAAAT	Chloramphenicol	floR	AR2-2-0443	Absent	Absent	Absent	Absent	Absent	Absent	Absent	Absent	Absent	Absent	Absent	Absent	Absent	Absent	Absent	Absent	Absent
99	gi|42632302:c476235-474640 Oceanobacillus iheyensis HTE831 DNA, complete genome_543-612	gi|42632302:c476235-474640 Oceanobacillus iheyensis HTE831 DNA, complete genome_543-612	TCAACAGAAGAAACAACAACTCGAAAACGCAATCGAAAAGAAAGAGCAACGGGCACAAAGAGCTACCAAA	Efflux	ABC_transporter	AR2-2-0463	Absent	Absent	Absent	Absent	Absent	Absent	Absent	Absent	Absent	Absent	Absent	Absent	Absent	Absent	Absent	Absent	Absent
411	gi|11066432:c>336-75 Salmonella typhimurium putative AcrR protein (acrR) gene, partial cds_172-241	gi|11066432	TCTTAAAAAAGAAGCCCGCGATTACGTCGCCATCTTACTGGAGATGTATCTCCTGTGCCCCACGCTTCGT	Efflux	acrR	AR2-1-0024	Absent	Absent	Absent	Absent	Absent	Absent	Present	Present	Absent	Present	Absent	Absent	Present	Absent	Present	Absent	Absent
2119	gi|34499898:274-927 Salmonella enteritidis AcrR (acrR) gene, complete cds/gene="acrR"/note="repressor protein of the acrAB efflux pump_31-100	gi|34499898	GAGACACGACAACACATCCTGGATGTGGCCCTGCGTTTGTTCTCGCAGCAAGGCGTATCAGCAACCTCGC	Efflux	acrR	AR2-1-0363	Absent	Absent	Absent	Absent	Absent	Absent	Absent	Absent	Absent	Absent	Absent	Absent	Absent	Absent	Absent	Absent	Absent
1973	gi|56710281:c895-482 Uncultured bacterium bzo23-1, bzo23-2, bzo23-3, bzo23-4, bzo23-5, bzo23-6 genes for MarR family transcriptional regulator, putative dissimilatory sulfite reductase gamma subunit, MarR family transcriptional repressor of multidrug resi	gi|56710281	CAAAGTCTGCTCTCAGCAAGAGGGAGTTCGAAACCCTCTCCCATTTCCGCTACCAGTTGCGCCGCTTTCT	Efflux	bzo23-1	AR2-2-0597	Absent	Absent	Absent	Absent	Absent	Absent	Absent	Absent	Absent	Absent	Absent	Absent	Absent	Absent	Absent	Absent	Absent
1297	gi|56710281:2138-2656 Uncultured bacterium bzo23-1, bzo23-2, bzo23-3, bzo23-4, bzo23-5, bzo23-6 genes for MarR family transcriptional regulator, putative dissimilatory sulfite reductase gamma subunit, MarR family transcriptional repressor of multidrug res	gi|56710281	GCAACTGGGAACGGATCGACCATCTATGGGCCGGTTTTTCCGCCGAGGAGATCGAACTGACAGAAAAACT	Efflux	bzo23-3	AR2-2-0596	Absent	Absent	Absent	Absent	Absent	Absent	Absent	Absent	Absent	Absent	Absent	Absent	Absent	Absent	Absent	Absent	Absent
1937	gi|10957190:c88376-87426 Salmonella typhi plasmid R27, complete sequence/gene="corA"/function="Transport of small molecules; cations"/product="magnesium and cobalt transport protein"_82-151	gi|10957190	TGGATTGATCTTGTCGAACCGGACGACGACGAGCGACTGCGCTTACAATCTGAACTTGGCCAGAGCCTGG	Efflux	corA	AR2-1-0022	Absent	Absent	Absent	Absent	Present	Present	Present	Present	Absent	Present	Absent	Absent	Present	Absent	Present	Absent	Absent
1967	gi|46371950:6-332 Uncultured soil bacterium clone 85C1 putative cation efflux family protein and aminoglycoside 6'-N-acetyltransferase genes, complete cds; and putative glucosamine-fructose-6-phosphate aminotransferase gene, partial cds /note="czcD" /prod	gi|46371950	GCGCGGAGCTTCATATCACGGTGGACTGCCAGATGCCTACTTGCGACAGTCATCGCATTGCTGAACAAGT	Efflux	czcD	AR2-2-0501	Absent	Absent	Absent	Absent	Absent	Absent	Absent	Absent	Absent	Absent	Absent	Absent	Absent	Absent	Absent	Absent	Absent
104	gi|52211453:738188-739354 Burkholderia pseudomallei strain K96243, chromosome 2, complete sequence/note=Similar to Escherichia coli multidrug resistance protein A EmrA and to Xanthomonas campestris multidrug resistance efflux pump xcc1399_759-828	gi|52211453	GAACTTCAAGGAAGGGCAGTTGCGGCACATGCGGGTGGGCCAGCCGGTGCGGCTCGAATCGGACCTGTAC	Efflux	EmrA	AR2-2-0555	Absent	Absent	Absent	Absent	Absent	Absent	Absent	Absent	Absent	Absent	Absent	Absent	Absent	Absent	Absent	Absent	Absent
105	gi|52211453:c1845047-1843461 Burkholderia pseudomallei strain K96243, chromosome 2, complete sequence/note=Similar to Escherichia coli, and Escherichia coli O157:H7 multidrug resistance protein B EmrB or b2686 or z3987 or ecs3548 and to Burkholderia pseud	gi|52211453	AGGCGCACCCGGTGGTGGAGCTGAGCCTGTTTCGGGAGCGGACCTTCACGTTCTGCGTGGTGATCATCTC	Efflux	EmrB	AR2-2-0559	Absent	Absent	Absent	Absent	Absent	Absent	Absent	Absent	Absent	Absent	Absent	Absent	Absent	Absent	Absent	Absent	Absent
926	gi|1572512:451->898 Salmonella typhimurium negative regulator of emr locus EmrR (emrR) gene, partial cds_91-160	gi|1572512	CGTCTTTGTATGCACATGCAAGCCAAGCTCCTGGAAAACCGCAATAAGATGCTGAAGGCTCAAGGGATTA	Efflux	emrR	AR2-1-0153	Absent	Absent	Absent	Absent	Absent	Absent	Absent	Absent	Absent	Absent	Absent	Absent	Absent	Absent	Absent	Absent	Absent
1943	gi|14970541:1259-1771 Erwinia chrysanthemi ygaZ gene (partial), ygaH gene, emrR gene, emrA gene and emrB gene (partial)_58-127	gi|14970541	CCGGATTTCCCTTATCGTGAAGTCCTGCTGCTGCGTTTGTTCCTGCATATGCAAACCAAAATACTGGAAC	Efflux	emrR	AR2-1-0118	Absent	Absent	Absent	Absent	Absent	Absent	Absent	Absent	Absent	Absent	Absent	Absent	Absent	Absent	Absent	Absent	Absent
1952	gi|26109395:69258-69788 Escherichia coli CFT073 section 11 of 18 of the complete genome_458-527	gi|26109395	AAATCACCCGCAAATTGCTCTCCCGTCTCGACCAGATGGAACAGGACGGTGTGGTTCTCGAAGCGATGAG	Efflux	emrR	AR2-1-0298	Absent	Absent	Absent	Absent	Absent	Absent	Absent	Present	Absent	Present	Absent	Absent	Present	Absent	Present	Absent	Absent
1953	gi|26557031:c99553-99080 Pseudomonas putida KT2440 section 14 of 21 of the complete genome_21-90	gi|26557031	AAACTTTCAGACCTGCGCCATCGGCATGTTGCTTGGCCGCGCAGCGATCCTCAAAGACCGCATTCTTGAC	Efflux	emrR	AR2-1-0302	Absent	Absent	Absent	Absent	Absent	Absent	Absent	Absent	Absent	Absent	Absent	Absent	Absent	Absent	Absent	Absent	Absent
2293	gi|34101873:c185787-185287 Chromobacterium violaceum ATCC 12472 section 3 of 16 of the complete genome_1-70	gi|34101873	ATGAGTCCAAACAAGTCCTTTTCCCAGTTGGAGCAAGCGATCAACCGCGTCGAATCGCGCTTTCCCGGCG	Efflux	emrR	AR2-1-0359	Absent	Absent	Absent	Absent	Absent	Absent	Absent	Absent	Absent	Absent	Absent	Absent	Absent	Absent	Absent	Absent	Absent
1271	gi|19881227:c10998-9823 Campylobacter jejuni strain RM1221 HsdR (hsdR) pseudogene, hsdR-1 allele, complete sequence; note=ORF2; similar to antibiotic resistance/drug efflux/transport proteins_143-212	gi|19881227	CGGGTTGGTGTGCGAGTATTTTTGCACTCGTGATAACTTTTTGCGCCCCTATTGTCCCCCTGCTTTGTGC	Efflux	hsdR	AR2-1-0205	Absent	Absent	Absent	Absent	Absent	Absent	Absent	Absent	Absent	Absent	Absent	Absent	Absent	Absent	Absent	Absent	Absent
1966	gi|4589284:2503->2898 Bordetella pertussis ferric alcaligin siderophore receptor (fauA) gene, complete cds; and putative multiple antibiotic resistance protein (mar) gene, partial cds/gene="mar"/product="putative multiple antibiotic resistance protein"_86	gi|4589284	GTAATTTCGTGTCGGAGATCCTGTTTGGCTACACGACGCTCATCAGCATCATCAACCCGCTGGGCCTGGC	Efflux	mar	AR2-2-0497	Absent	Absent	Absent	Absent	Absent	Absent	Absent	Absent	Absent	Absent	Absent	Absent	Absent	Absent	Absent	Absent	Absent
919	gi|13384161:1327-1716 Escherichia coli mar operon, partial sequence and MarC (marC) gene, partial cds /gene="marA"/note="positive regulator of multiple antibiotic resistance"_44-113	gi|13384161	GCATTTTGGACTGGATCGAGGACAACCTGGAATCACCACTGTCACTGGAGAAAGTGTCAGAGCGTTCGGG	Efflux	marA	AR2-1-0053	Absent	Absent	Absent	Absent	Absent	Present	Present	Present	Absent	Present	Absent	Absent	Present	Absent	Present	Absent	Absent
1626	gi|4775570:984->1196 Salmonella enteritidis multiple antibiotic resistance (mar) operon and flanking genes, partial/gene=marA/product=multiple antibiotic resistance A protein (MarA)_43-112	gi|4775570	AGCATTTTGGACTGGATCGAGGATAACCTGGAGTCGCCGCTCTCACTGGAAAAAGTGTCTGAGCGTTCAG	Efflux	marA	AR2-2-0537	Absent	Absent	Absent	Absent	Absent	Absent	Present	Present	Absent	Present	Absent	Absent	Present	Absent	Present	Absent	Absent
2440	gi|1170657:1894-2283 Escherichia coli multiple antibiotic resistance protein (marC), multiple antibiotic resistance protein (marR), and multiple antibiotic resistance protein (marA) genes, complete cds/gene="marA"/product="multiple antibiotic resistance p	gi|1170657	TGGAATCGCCACTGTCACTGGAGAAAGTGTCAGAGCGTTCGGGTTACTCCAAATGGCACCTGCAACGGAT	Efflux	marA	AR2-1-0031	Absent	Absent	Absent	Absent	Absent	Present	Present	Present	Absent	Present	Absent	Absent	Present	Absent	Present	Absent	Absent
2627	gi|26107941:286500-286889 Escherichia coli CFT073 section 6 of 18 of the complete genome_34-103	gi|26107941	ACCATTCATAGCATTTTGGACTGGATCGAGGACAACCTGGAATCGCCACTGTCACTGGAGAAAGTGTCAG	Efflux	marA	AR2-1-0295	Absent	Absent	Absent	Absent	Absent	Absent	Absent	Present	Absent	Present	Absent	Absent	Present	Absent	Present	Absent	Absent
600	gi|26107941:286921-287139 Escherichia coli CFT073 section 6 of 18 of the complete genome_81-150	gi|26107941	GGTTGTTACTTCCTGTGGCAATGTCGTGGTTGTTCCCACATCGCAGGAACAACCACCGTTTGATTTAAAT	Efflux	marB	AR2-1-0296	Absent	Absent	Absent	Absent	Absent	Absent	Absent	Absent	Absent	Absent	Absent	Absent	Absent	Absent	Absent	Absent	Absent
1103	gi|24080789:c1595741-1595523 Shigella flexneri 2a str. 301, complete genome_80-149	gi|24080789	CAGTTGTTACTTCTTGTGCCAATGTCGTGGTTGTTCCCCCATCGCAGGAACAACCACCGTTTGATTTAAA	Efflux	marB	AR2-1-0233	Absent	Absent	Absent	Absent	Absent	Absent	Absent	Present	Absent	Present	Absent	Absent	Present	Absent	Present	Absent	Absent
1434	gi|16502471:188343-188558 Salmonella enterica serovar Typhi (Salmonella typhi) strain CT18, complete chromosome; segment 6/20_32-101	gi|16502471	TGTTACTTATCGCCTCCGGATATGGCATTGCAGAACAAACTTTGTTACCTGTGGCGCAAAATAGCCGCGA	Efflux	marB	AR2-1-0182	Absent	Absent	Absent	Absent	Absent	Absent	Absent	Absent	Absent	Absent	Absent	Absent	Absent	Absent	Absent	Absent	Absent
1595	gi|13384161:1748->1908 Escherichia coli mar operon, partial sequence and MarC (marC) gene, partial cds_82-151	gi|13384161	CTCGTTACTTCCTGTGGCGATGTGGGGGTTGTTCCCCCATGGCAGGAACAACCACCGTTCGATTTAAATC	Efflux	marB	AR2-1-0054	Absent	Absent	Absent	Absent	Absent	Absent	Absent	Absent	Absent	Absent	Absent	Absent	Absent	Absent	Absent	Absent	Absent
245	gi|13423687:c1817-1383 Caulobacter crescentus CB15 section 217 of 359 of the complete genome_236-305	gi|13423687	ATCGGCGGTCGCACACGCTGGAGCTCACGGCAGCGGGACGTCGTCTGTTCGCCGAGATCGCGCCGCTGGC	Efflux	marR	AR2-1-0060	Absent	Absent	Absent	Absent	Absent	Absent	Absent	Absent	Absent	Absent	Absent	Absent	Absent	Absent	Absent	Absent	Absent
246	gi|13425427:c6085-5525 Caulobacter crescentus CB15 section 351 of 359 of the complete genome_471-540	gi|13425427	GAAAGCCAAGAAGATCAAGGCGCCGAAGGCCGAGAAACCCAAGAAGGACAAGAAGCCCAAGAAGGACAAG	Efflux	marR	AR2-1-0064	Absent	Absent	Absent	Absent	Absent	Absent	Absent	Absent	Absent	Absent	Absent	Absent	Absent	Absent	Absent	Absent	Absent
247	gi|13774139:7000-7419 Staphylococcus aureus subsp. aureus N315 plasmid pN315B DNA, complete sequence_158-227	gi|13774139	TTGGTAATACTTTAAATTTAGAACCTTCAACAATATCTGGAATATTAGATAAGATGTCCAAAAAGGATCT	Efflux	marR	AR2-1-0068	Absent	Absent	Absent	Absent	Absent	Absent	Absent	Absent	Absent	Absent	Absent	Absent	Absent	Absent	Absent	Absent	Absent
920	gi|13421547:8838-9281 Caulobacter crescentus CB15 section 38 of 359 of the complete genome_347-416	gi|13421547	CCCAGCTCACCGAAGGCTTCACGGACGAGGAAATCAGCGTGGTCTCGCGCTGGCTCGCCAGTCTGCAGAC	Efflux	marR	AR2-1-0057	Absent	Absent	Absent	Absent	Absent	Absent	Absent	Absent	Absent	Absent	Absent	Absent	Absent	Absent	Absent	Absent	Absent
921	gi|13423921:c7380-6904 Caulobacter crescentus CB15 section 234 of 359 of the complete genome_178-247	gi|13423921	CAGGTCACCCTTGGACGAGCCCTGGGGATCAACCGCGCCAGCACGATGAAGGCCGTCGATGAACTGGAGG	Efflux	marR	AR2-1-0061	Absent	Absent	Absent	Absent	Absent	Absent	Absent	Absent	Absent	Absent	Absent	Absent	Absent	Absent	Absent	Absent	Absent
1092	gi|13092598:323331-323816 Mycobacterium leprae strain TN complete genome; segment 2/10_64-133	gi|13092598	ACAGCGTCCCGGTTGTTGGTTGCTGTCTCAGCTCACTCAATCGGCCAAGTCGACGAGACCATTACCTTTC	Efflux	marR	AR2-1-0045	Absent	Absent	Absent	Absent	Absent	Absent	Absent	Absent	Absent	Absent	Absent	Absent	Absent	Absent	Absent	Absent	Absent
1093	gi|14994317:c24769-24308 Clostridium acetobutylicum ATCC 824 megaplasmid pSOL1, complete sequence_313-382	gi|14994317	TTAGAAAAAGAAATCAGCAACATACAGCGCGAACACTTATTATCCATTTTTTCACAATTCCATAATGGCG	Efflux	marR	AR2-1-0121	Absent	Absent	Absent	Absent	Absent	Absent	Absent	Absent	Absent	Absent	Absent	Absent	Absent	Absent	Absent	Absent	Absent
1272	gi|20516190:c13813-13373 Thermoanaerobacter tengcongensis MB4, section 109 of 244 of the complete genome_246-315	gi|20516190	GGGATTGGTGAAAAGGGATTTGGACATCGATGATAGGCGCAAGGTCCAAATTTCTCTCACAGAAAAGGGA	Efflux	marR	AR2-1-0209	Absent	Absent	Absent	Absent	Absent	Absent	Absent	Absent	Absent	Absent	Absent	Absent	Absent	Absent	Absent	Absent	Absent
1596	gi|13422177:c6755-6309 Caulobacter crescentus CB15 section 94 of 359 of the complete genome_8-77	gi|13422177	AGAAGCCCGCGTCATCCGATCAGCCCGTCGAGATTCTGCGTCTCGACAACCAGCTGTGCTTCGCCCTCTA	Efflux	marR	AR2-1-0058	Absent	Absent	Absent	Absent	Absent	Absent	Absent	Absent	Absent	Absent	Absent	Absent	Absent	Absent	Absent	Absent	Absent
1764	gi|1170657:1503-1880 Escherichia coli multiple antibiotic resistance protein (marC), multiple antibiotic resistance protein (marR), and multiple antibiotic resistance protein (marA) genes, complete cds/gene="marR"/product="multiple antibiotic resistance p	gi|1170657	ATTGTCGGTCGACCTGGGAGCACTGACCCGTATGCTGGATCGCCTGGTCTGTAAAGGCTGGGTGGAAAGG	Efflux	marR	AR2-1-0030	Absent	Absent	Absent	Absent	Present	Present	Present	Present	Absent	Present	Absent	Absent	Present	Present	Present	Present	Absent
1769	gi|14994317:c53481-53038 Clostridium acetobutylicum ATCC 824 megaplasmid pSOL1, complete sequence_77-146	gi|14994317	TTCATGGAGATATAGATTCAATGTTTCCAAAAGGCATAACCAGCAGCGAACTAAGTGTACTAAAGGCAGC	Efflux	marR	AR2-1-0122	Absent	Absent	Absent	Absent	Absent	Absent	Absent	Absent	Absent	Absent	Absent	Absent	Absent	Absent	Absent	Absent	Absent
1955	gi|27887580:c5978-5496 Fusobacterium nucleatum subsp. vincentii ATCC 49256 Contig0371, whole genome shotgun sequence_7-76	gi|27887580	AGATTAGGTGGGTTTCTAATAACAAAATTAAAACAATTACATAGTAGGTCACTAGCACAGTGTATAAGTG	Efflux	MarR	AR2-1-0310	Absent	Absent	Absent	Absent	Absent	Absent	Absent	Absent	Absent	Absent	Absent	Absent	Absent	Absent	Absent	Absent	Absent
2139	gi|6458892:c7905-7360 Deinococcus radiodurans R1 section 102 of 229 of the complete chromosome 1_33-102	gi|6458892	CCTTCTGGAGCGGATTCGGAGCGACTGGGCGAGGCTCAATCACGGTCAGGGACCAGACTCGGACGGTCTG	Efflux	marR	AR2-2-0658	Absent	Absent	Absent	Absent	Absent	Absent	Absent	Absent	Absent	Absent	Absent	Absent	Absent	Absent	Absent	Absent	Absent
2271	gi|13384161:879-1313 Escherichia coli mar operon, partial sequence and MarC (marC) gene, partial cds/gene="marR"/note="mar operon repressor"_168-237	gi|13384161	TCCGGTTGAACTGAAAAAAGTGTTGTCGGTCGACCTGGGAGCACTGACCCGTATGCTGGATCGCCTGGTC	Efflux	marR	AR2-1-0055	Absent	Absent	Absent	Absent	Absent	Present	Present	Present	Absent	Present	Absent	Absent	Present	Absent	Present	Absent	Absent
2272	gi|13422532:3836-4333 Caulobacter crescentus CB15 section 124 of 359 of the complete genome_1-70	gi|13422532	GTGCATGATCACGCGCTGCCTTTGTCCAGCTATCTGAGCTATCTGCTTTACCAGACTGAGCAGCATCGCC	Efflux	marR	AR2-1-0059	Absent	Absent	Absent	Absent	Absent	Absent	Absent	Absent	Absent	Absent	Absent	Absent	Absent	Absent	Absent	Absent	Absent
785	gi|58802934:1-444 Pseudomonas aeruginosa strain PA48 multidrug resistance operon repressor (mexR) gene, complete cds_115-184	gi|58802934	GACGTCCATGTATTGAAGCTTATCGACGAACAACGCGGGCTGAACCTGCAGGACCTGGGACGCCAGATGT	Efflux	mexR	AR2-2-0648	Absent	Absent	Absent	Absent	Absent	Absent	Absent	Absent	Absent	Absent	Absent	Absent	Absent	Absent	Absent	Absent	Absent
1464	gi|6687492:<1->405 Enterococcus faecium partial msrC gene for ABC transporter protein /gene="msrC"/function="putative efflux pump involved in antibiotic resistance" /product="putative ABC transporter"_204-273	gi|6687492	TGCTCAGGAAACTCTGACGAAACCGTTATGTACATTAAGTGGGGGAGAAGCGACCCGTCTGACGATTGCT	Efflux	msrC	AR2-2-0661	Absent	Absent	Absent	Absent	Absent	Absent	Absent	Absent	Absent	Absent	Absent	Absent	Absent	Absent	Absent	Absent	Absent
74	gi|13785452:c14691-13015 Staphylococcus aureus DNA, resistance island Type-II SCCmec(Staphylococcal cassette chromosome mec)_1072-1141	gi|13785452	GGCATGGTTCCAATGGTATTAATGATGTTGAATGCAGTTTTTGGCGGTGAAGGTGTTGGGCTGATGAACA	Efflux	potassium-transporting_ATPase	AR2-1-0076	Absent	Absent	Absent	Absent	Absent	Absent	Absent	Absent	Absent	Absent	Absent	Absent	Absent	Absent	Absent	Absent	Absent
2128	gi|434708:4466-6280 Streptomyces verticillus beta-hydroxylase, bleomycin/phleomycin binding protein, ankyrin homologue, bleomycin and transport protein gene, complete cds/note="similar to ABC (MDR) transporters"/product="transport protein"_1347-1416	gi|434708	GGAGAACCTGCTCTGCCGGCACCGGGAAGTCGACGACGACACACTCTGGACCGTCCTCCGAGCCGTACGG	Efflux	putative_ABC_(MDR)_transporters	AR2-2-0470	Absent	Absent	Absent	Absent	Absent	Absent	Absent	Absent	Absent	Absent	Absent	Absent	Absent	Absent	Absent	Absent	Absent
1439	gi|24418991:c24938-23244 Streptomyces coelicolor A3(2) complete genome; segment 2/29_681-750	gi|24418991	GATTCTGGAGGCGGAGGGAGGAAGGGTCACCCGCTACGGCGACGGCTACAACGGCTACCGTACGGCGAAG	Efflux	putative_ABC_transport	AR2-1-0274	Absent	Absent	Absent	Absent	Absent	Absent	Absent	Absent	Absent	Absent	Absent	Absent	Absent	Absent	Absent	Absent	Absent
763	gi|24418971:c10221-8587 Streptomyces coelicolor A3(2) complete genome; segment 26/29_1-70	gi|24418971	ATGTCTACTTCCCCCACTTCTCTCACCTGTACGTCCCTGTCCTTCGCCTGGCCCGACGGCACGGAGGTCT	Efflux	putative_ABC_transporter	AR2-1-0273	Absent	Absent	Absent	Absent	Absent	Absent	Absent	Absent	Absent	Absent	Absent	Absent	Absent	Absent	Absent	Absent	Absent
1594	gi|13093905:c104817-103822 Mycobacterium leprae strain TN complete genome; segment 9/10_542-611	gi|13093905	ATCTAGTGGCCAGTTTCAAACAGATCGGTATTGCCACACTGCTGACTACGCAGTATCTCGAGGAGGCGGA	Efflux	putative_ABC_transporter	AR2-1-0050	Absent	Absent	Absent	Absent	Absent	Absent	Absent	Absent	Absent	Absent	Absent	Absent	Absent	Absent	Absent	Absent	Absent
2140	gi|6933870:<1->402 Streptomyces noursei putative ABC transporter gene, partial cds/function="putative macrolide antibiotic resistance"/note="ORF1"/product="putative ABC transporter"_132-201	gi|6933870	GGCCCCCTCGCTGAGCTGTACCAGGTGGAGGTGGACGGCAGGCTCAGCGTCCCGGAGTTCAGCATCGCGC	Efflux	putative_ABC_transporter	AR2-2-0662	Absent	Absent	Absent	Absent	Absent	Absent	Absent	Absent	Absent	Absent	Absent	Absent	Absent	Absent	Absent	Absent	Absent
88	gi|24427162:288299-289147 Streptomyces coelicolor A3(2) complete genome; segment 14/29_600-669	gi|24427162	GATGAGCGTCAGCATGATGGTGATCTTCCCGCTCACCTTCCTGTCCAACGTCTTCGTCGACCCGAAGACC	Efflux	putative_ABC-transporter	AR2-1-0276	Absent	Absent	Absent	Absent	Absent	Absent	Absent	Absent	Absent	Absent	Absent	Absent	Absent	Absent	Absent	Absent	Absent
2115	gi|24427162:287274-288302 Streptomyces coelicolor A3(2) complete genome; segment 14/29_443-512	gi|24427162	GCATCGACATCGCCGCCTCCATCCTCAACACCCCCGACCTGCTCTTCCTCGACGAGCCCACCACCGGGCT	Efflux	putative_ABC-transporter	AR2-1-0275	Absent	Absent	Absent	Absent	Absent	Absent	Absent	Absent	Absent	Absent	Absent	Absent	Absent	Absent	Absent	Absent	Absent
2281	gi|16262453:c1072955-1069938 Sinorhizobium meliloti 1021 plasmid pSymA, complete sequence/locus_tag=SMa1884/function=Cell Processes; Protection responses; drug/analog sensitivity and resistance_1525-1594	gi|16262453	GTTGGAATGGGTGGAGTGAAACATCAATTCTTCCCGACGTCGGATCGTCCCGAGGTGCTGGTCGAAGTCC	Efflux	putative_cation_efflux_protein	AR2-1-0167	Absent	Absent	Absent	Absent	Absent	Absent	Absent	Absent	Absent	Absent	Absent	Absent	Absent	Absent	Absent	Absent	Absent
442	gi|46371958:c1371-166 Uncultured soil bacterium clone CR4 putative drug resistance transporter gene, complete cds; and putative TetR family transcriptional regulator gene, partial cds/product=putative drug resistance transporter_618-687	gi|46371958	GATGGGTGACCTCAATTTCCTTGGCTTGGTGGCGATCGCCGGCTTCGGCATTGCCTCCTTCTTCGTTTAC	Efflux	putative_drug_resistance_transporter	AR2-2-0507	Absent	Absent	Absent	Absent	Absent	Absent	Absent	Absent	Absent	Absent	Absent	Absent	Absent	Absent	Absent	Absent	Absent
1947	gi|19881227:c10998-9823 Campylobacter jejuni strain RM1221 HsdR (hsdR) pseudogene, hsdR-1 allele, complete sequence; RloC (rloC) gene, complete cds; HsdS (hsdS) pseudogene, hsdS-2 allele, complete sequence; MloA (mloA) gene, complete cds; HsdM (hsdM) gene	gi|19881227	GCGTGGCCAATATAGGATTAAGCACCGGAACTGCTATTTGTGGACTTGTGATTTCTTTGAGCGATACGCG	Efflux	putative_efflux/transport_protein	AR2-1-0206	Absent	Absent	Absent	Absent	Absent	Absent	Absent	Absent	Absent	Absent	Absent	Absent	Absent	Absent	Absent	Absent	Absent
1088	gi|1161050:1-1590 Mycobacterium tuberculosis efflux protein gene, complete cds_226-295	gi|1161050	CTACCTAAGATTCAAAACGAGCTGAGCTTGTCTGATGCCGGCCGCAGCTGGGTGATCACCGCCTACGTGC	Efflux	putative_efflux_protein	AR2-1-0029	Absent	Absent	Absent	Absent	Absent	Absent	Absent	Absent	Absent	Absent	Absent	Absent	Absent	Absent	Absent	Absent	Absent
103	gi|52211453:2868936-2870162 Burkholderia pseudomallei strain K96243, chromosome 2, complete sequence/note=Similar to Streptococcus pneumoniae, and Streptococcus pneumoniae multi-drug resistance efflux pump PmrA or sp0972 or spr0875 and to Halobacterium sp	gi|52211453	CGCTCATTACATCGTTCATCGTCAGCTTCGGGCTGGTGAAAGCCGTGGCGAACCTGATTTCCGGTCAACT	Efflux	putative_efflux_pump	AR2-2-0551	Absent	Absent	Absent	Absent	Absent	Absent	Absent	Absent	Absent	Absent	Absent	Absent	Absent	Absent	Absent	Absent	Absent
249	gi|15384865:133-1725 Erwinia chrysanthemi ybit gene for putative ABC transporter1..1593/gene="ybit"/function="putative antibiotic resistance"/product="putative ABC transporter"_1043-1112	gi|15384865	TATTGTCCGCCCACACGAACGGGATCGGTAAGTCCACTTTGCTGAAAACACTGGGGGGTGAACTGGCACC	Efflux	ybit	AR2-1-0148	Absent	Absent	Absent	Absent	Absent	Absent	Absent	Absent	Absent	Absent	Absent	Absent	Absent	Absent	Absent	Absent	Absent
2127	gi|434708:1572-2153 Streptomyces verticillus beta-hydroxylase, bleomycin/phleomycin binding protein, ankyrin homologue, bleomycin and transport protein gene, complete cds/gene="ank"/product="ankyrin homologue"_432-501	gi|434708	GCTGCTCTACCTCCATCACGACCTCACCGTCACCCGCTCCATCTGGCACGGCGAGGACGTGGTCTTCGAC	Glycopeptide	ank	AR2-2-0466	Absent	Absent	Absent	Absent	Absent	Absent	Absent	Absent	Absent	Absent	Absent	Absent	Absent	Absent	Absent	Absent	Absent
749	gi|13785452:51206-51610 Staphylococcus aureus DNA, resistance island Type-II SCCmec(Staphylococcal cassette chromosome mec)_164-233	gi|13785452	AAGGCTGGCGCTCTCGTAGTAATGATTCACCGGTTTGTACAGGTGCGGAGTCGTTTATTGCTGGTACTGC	Glycopeptide	ble	AR2-1-0073	Absent	Absent	Absent	Absent	Absent	Absent	Absent	Absent	Absent	Absent	Absent	Absent	Absent	Absent	Absent	Absent	Absent
1451	gi|434708:1146-1514 Streptomyces verticillus beta-hydroxylase, bleomycin/phleomycin binding protein, ankyrin homologue, bleomycin and transport protein gene, complete cds/gene="ble"/function="bleomycin resistance"_55-124	gi|434708	AACGTCTCCTTCTGGGTGGACACCCTCGGCTTCGAGAAGGATTTCGGGGACCGGGATTTCGCGGGGGTCC	Glycopeptide	ble	AR2-2-0465	Absent	Absent	Absent	Absent	Absent	Absent	Absent	Absent	Absent	Absent	Absent	Absent	Absent	Absent	Absent	Absent	Absent
438	gi|3947751:<1->439 Streptococcus pneumoniae ddlA gene (allele 42)_127-196	gi|3947751	GCCTTCCGATATGACAGTCGTGTCTTGGTAGAGCAAGGGGTAAATGCCCGTGAAATCGAGGTTGGTCTCT	Glycopeptide	ddlA	AR2-2-0419	Absent	Absent	Absent	Absent	Absent	Absent	Absent	Absent	Absent	Absent	Absent	Absent	Absent	Absent	Absent	Absent	Absent
1789	gi|3947730:<1->439 Streptococcus pneumoniae ddlA gene (allele 38)_173-242	gi|3947730	CCCGTGAAATCGAGGTTGGACTCTTGGGAAATTACGATGTCAAGAGCACGCTTCCAGGAGAAGTAGTCAA	Glycopeptide	ddlA	AR2-2-0417	Absent	Absent	Absent	Absent	Absent	Absent	Absent	Absent	Absent	Absent	Absent	Absent	Absent	Absent	Absent	Absent	Absent
2465	gi|3947749:<1->439 Streptococcus pneumoniae ddlA gene (allele 39)_116-185	gi|3947749	CCTTAAAACTTGCCTTCCGATATGACAGCCGTGTCTTGGTTGAGCAAGGAGTGAATGCCCGTGAAATTGA	Glycopeptide	ddlA	AR2-2-0418	Absent	Absent	Absent	Absent	Absent	Absent	Absent	Absent	Absent	Absent	Absent	Absent	Absent	Absent	Absent	Absent	Absent
1454	gi|4405960:1568-2614 Amycolatopsis orientalis D-lactate dehydrogenase (vanH), D-alanyl-D-alanine ligase (ddlN), and D-alanyl-D-alanine dipeptidase (vanX) genes, complete cds_39-108	gi|4405960	TTCCGAAGAACATCCTATCTCCATCAAATCTGCGCGTGAGGTCCAGAAGCACCTCGACCTCGAGAAGTAC	Glycopeptide	ddlN	AR2-2-0477	Absent	Absent	Absent	Absent	Absent	Absent	Absent	Absent	Absent	Absent	Absent	Absent	Absent	Absent	Absent	Absent	Absent
2129	gi|43744:66-446 Transposon Tn5 central region with bleomycin and streptomycin resistance genes/note=unnamed protein product; put. ble protein (bleomycin resistance)_1-70	gi|43744	ATGACCGACCAAGCGACGCCCAACCTGCCATCACGAGATTTCGATTCCACCGCCGCCTTCTATGAAAGGT	Glycopeptide	putative_bleomycin_resistance_protein	AR2-2-0474	Absent	Absent	Absent	Absent	Absent	Absent	Absent	Absent	Absent	Absent	Absent	Absent	Absent	Absent	Absent	Absent	Absent
2439	gi|11527843:1262-2293 Enterococcus faecium putative D,D-carboxypeptidase (vanYD4) gene, partial cds; alpha keto acid dehydrogenase (vanHD4) and D-alanine:D-lactate ligase (vanD4) genes, complete cds; and putative D,D-dipeptidase (vanXD4) gene, partial cds	gi|11527843	TGAAAAATGCGGGAATTGAGGTACCTGGGTTTCGAGTTCTACAAAAGGGGGACAGCCTGGAAGCAGAGAC	Glycopeptide	vanD4	AR2-1-0027	Absent	Absent	Absent	Absent	Absent	Absent	Absent	Absent	Absent	Absent	Absent	Absent	Absent	Absent	Absent	Absent	Absent
610	gi|4405960:534-1580 Amycolatopsis orientalis D-lactate dehydrogenase (vanH), D-alanyl-D-alanine ligase (ddlN), and D-alanyl-D-alanine dipeptidase (vanX) genes, complete cds_951-1020	gi|4405960	CGCCTATTACACGGACCACGCACTGAGTGACACTGTTGAAAACTCCATCATCAATTGTCTCCAATTCCGA	Glycopeptide	vanH	AR2-2-0479	Absent	Absent	Absent	Absent	Absent	Absent	Absent	Absent	Absent	Absent	Absent	Absent	Absent	Absent	Absent	Absent	Absent
412	gi|11527843:298-1269 Enterococcus faecium putative D,D-carboxypeptidase (vanYD4) gene, partial cds; alpha keto acid dehydrogenase (vanHD4) and D-alanine:D-lactate ligase (vanD4) genes, complete cds; and putative D,D-dipeptidase (vanXD4) gene, partial cds_	gi|11527843	AGAACAAAAAATCGGCGGAGCCGCCTTAGATGTCCTGGAAGGGGAAGAAGGCATCTTTTACCATGAATGC	Glycopeptide	vanHD4	AR2-1-0028	Absent	Absent	Absent	Absent	Absent	Absent	Absent	Absent	Absent	Absent	Absent	Absent	Absent	Absent	Absent	Absent	Absent
2130	gi|4405960:2604-3212 Amycolatopsis orientalis D-lactate dehydrogenase (vanH), D-alanyl-D-alanine ligase (ddlN), and D-alanyl-D-alanine dipeptidase (vanX) genes, complete cds_495-564	gi|4405960	CCTGTGCGCGATCATGGAAGGTTCCGGCTTCAGCTCCTACGAGTGCGAGTGGTGGCACTACAACCTGAAG	Glycopeptide	vanX	AR2-2-0478	Absent	Absent	Absent	Absent	Absent	Absent	Absent	Absent	Absent	Absent	Absent	Absent	Absent	Absent	Absent	Absent	Absent
1763	gi|11527843:<1-278 Enterococcus faecium putative D,D-carboxypeptidase (vanYD4) gene, partial cds; alpha keto acid dehydrogenase (vanHD4) and D-alanine:D-lactate ligase (vanD4) genes, complete cds; and putative D,D-dipeptidase (vanXD4) gene, partial cds_6-	gi|11527843	GAAATTGTGGCAAGCAATACGTCGTATGAAAAATGGCCGAACGGCAGGGAGGTCACTTACAACAATTCCA	Glycopeptide	vanYD4	AR2-1-0026	Absent	Absent	Absent	Absent	Absent	Absent	Absent	Absent	Absent	Absent	Absent	Absent	Absent	Absent	Absent	Absent	Absent
275	gi|48002:97-960 Streptomyces vinaceus vph gene for viomycin phosphotransferase /note="unnamed protein product; viomycin phosphotransferase"_416-485	gi|48002	CGGAGGCTCCCGCGAACGAGTGGCAGGAGTTCGCCACGGGGGTGCGTACCGAACTGTTCCCGCTGATGTC	Glycopeptide	vph	AR2-2-0539	Absent	Absent	Absent	Absent	Absent	Absent	Absent	Absent	Absent	Absent	Absent	Absent	Absent	Absent	Absent	Absent	Absent
280	gi|58383237:67162-68856 Salmonella typhimurium plasmid pU302L, complete sequence/gene="merA"/product="mercuric ion reductase"_4-73	gi|58383237	AGCACTCTCAAAATCACCGGCATGACTTGCGACTCGTGCGCAGTGCATGTCAAGGACGCCCTGGAGAAAG	Heavy metal	merA	AR2-2-0631	Absent	Absent	Absent	Absent	Absent	Absent	Absent	Absent	Absent	Absent	Absent	Absent	Absent	Absent	Absent	Absent	Absent
605	gi|37962716:67162-68856 Salmonella typhimurium plasmid pU302L, complete sequence_1601-1670	gi|37962716	AGTTGTTCCCCTACCTGACGATGGTCGAAGGGTTGAAGCTCGCGGCGCAGACCTTCAACAAGGATGTGAA	Heavy metal	merA	AR2-2-0387	Absent	Absent	Absent	Absent	Absent	Absent	Absent	Absent	Absent	Absent	Absent	Absent	Present	Absent	Absent	Absent	Absent
2105	gi|14020964:c39932-38289 Staphylococcus aureus DNA, type III staphylococcal cassette chromosome mec, strain 85/2082_1369-1438	gi|14020964	TTGGACGCTGTACCGCGGGCCTTAGTCAATCACGAAACAACAGGGGTCTATAAACTTGTAGTCAACGCCC	Heavy metal	merA	AR2-1-0091	Absent	Absent	Absent	Absent	Absent	Absent	Absent	Absent	Absent	Absent	Absent	Absent	Absent	Absent	Absent	Absent	Absent
1429	gi|14020964:c38207-37557 Staphylococcus aureus DNA, type III staphylococcal cassette chromosome mec, strain 85/2082_479-548	gi|14020964	CCTTCTGTAACGACGTTCACTTTTTCAGTTCACCGAGTGCAGCCCAAGACTGGCTTAACCAACACCCTGA	Heavy metal	merB	AR2-1-0090	Absent	Absent	Absent	Absent	Absent	Absent	Absent	Absent	Absent	Absent	Absent	Absent	Absent	Absent	Absent	Absent	Absent
612	gi|4572411:25-459 Pseudomonas sp. 317B mercury resistance operon 10, partial sequence_312-381	gi|4572411	GCGGAGCGGCTGGCTGCTCTATATCGGCCTGGCCGTCATGTTTGGGGTGTCCATCTGGGACTTCGTGTCG	Heavy metal	merC	AR2-2-0487	Absent	Absent	Absent	Absent	Absent	Absent	Absent	Absent	Absent	Absent	Absent	Absent	Absent	Absent	Absent	Absent	Absent
613	gi|4572423:777-1211 Sphingomonas paucimobilis strain 660H mercury resistance operon 5, partial sequence_243-312	gi|4572423	GACTGCGCTCGGCCTGATCGGTCCTACCCTGGTACTGGCAGCGGTATTTTTTATGCGGGCTTATGGCTGG	Heavy metal	merC	AR2-2-0491	Absent	Absent	Absent	Absent	Absent	Absent	Absent	Absent	Absent	Absent	Absent	Absent	Absent	Absent	Absent	Absent	Absent
1288	gi|4572419:52-414 Pseudomonas aeruginosa strain 298B mercury resistance operon 9, partial sequence_59-128	gi|4572419	GCTTTCTACAGGAATACGAAGGATTGTTCATCTCCAAGCTGCTGCCGCTGTTCGCTGTCGTGGCTTTGCT	Heavy metal	merC	AR2-2-0488	Absent	Absent	Absent	Absent	Absent	Absent	Absent	Absent	Absent	Absent	Absent	Absent	Absent	Absent	Absent	Absent	Absent
1289	gi|4572439:51-458 Klebsiella oxytoca strain 722H mercury resistance operon 3, partial sequence_119-188	gi|4572439	GCTTTCTACAGGAATACGAAGGGTTGTTTATCTCCAAGCTGCTGCCGCTGTTCGCAGTCGTGGCTTTGCT	Heavy metal	merC	AR2-2-0492	Absent	Absent	Absent	Absent	Absent	Absent	Absent	Absent	Absent	Absent	Absent	Absent	Absent	Absent	Absent	Absent	Absent
1963	gi|4572395:62-487 Leclercia adecarboxylata strain 742H mercury resistance operon 4, partial sequence_255-324	gi|4572395	GATCTTGGTGCTGGCAGCGGTGTTTTTAATGCGGGCTTACGGCTGGCAGAGCGGTGGACTGCTCTATGTC	Heavy metal	merC	AR2-2-0485	Absent	Absent	Absent	Absent	Absent	Absent	Absent	Absent	Absent	Absent	Absent	Absent	Absent	Absent	Absent	Absent	Absent
2307	gi|58383237:66688-67110 Salmonella typhimurium plasmid pU302L, complete sequence/gene="merC"/product="mercuric transport protein"_290-359	gi|58383237	GCAACTGGTGGACGGCGAACCTGATGTACGTCGGCCTGGCCTTGATGATTGGGGTGTCGATCTGGGACTT	Heavy metal	merC	AR2-2-0630	Absent	Absent	Absent	Absent	Absent	Absent	Absent	Absent	Absent	Absent	Absent	Absent	Absent	Absent	Absent	Absent	Absent
956	gi|58383237:68874-69236 Salmonella typhimurium plasmid pU302L, complete sequence/gene="merD"/product="mercuric resistance operon coregulator"_17-86	gi|58383237	TATCGCAACTGGCCCATAACGCTGGGGTGAGCGTACATATCGTGCGCGACTACCTGGTGCGCGGCTTGTT	Heavy metal	merD	AR2-2-0632	Absent	Absent	Absent	Absent	Absent	Absent	Absent	Absent	Absent	Absent	Absent	Absent	Absent	Absent	Absent	Absent	Absent
611	gi|4572386:316-561 Comamonas testosteroni strain SE23 mercury resistance operon 2, partial sequence_157-226	gi|58383237	ATTTTCATCGGCTTGACCATCTACGCCATCCAACGAAAACGCCAAGCCGATGCCTGCTGCACCCCGAAAT	Heavy metal	merF	AR2-2-0483	Absent	Absent	Absent	Absent	Absent	Absent	Absent	Absent	Absent	Absent	Absent	Absent	Present	Absent	Absent	Absent	Absent
1287	gi|4572386:38-313 Comamonas testosteroni strain SE23 mercury resistance operon 2, partial sequence_105-174	gi|4572386	CTGTCCGATCACTGTCAAGAAGGCGATTTCCAAGGTCGATGGCGTCAGTAAAGTTGACGTGACCTTCGAG	Heavy metal	merP	AR2-2-0484	Absent	Absent	Absent	Absent	Absent	Absent	Absent	Absent	Absent	Absent	Absent	Absent	Absent	Absent	Absent	Absent	Absent
1631	gi|58383237:66377-66652 Salmonella typhimurium plasmid pU302L, complete sequence/gene="merP"/product="periplasmic mercuric ion binding protein"_108-177	gi|58383237	CCCGATCACAGTCAAGAAAGCGCTCTCCAAGGTCGAAGGCGTGAGCAAGGTCGATGTGGGCTTCGAGAAG	Heavy metal	merP	AR2-2-0629	Absent	Absent	Absent	Absent	Absent	Absent	Absent	Absent	Absent	Absent	Absent	Absent	Absent	Absent	Absent	Absent	Absent
2639	gi|4572403:35-310 Pseudomonas aeruginosa strain 2600 mercury resistance operon 6, partial sequence_111-180	gi|4572403	GATCACTGTCAAGAAGGCGATTTCCAAGGTCGAAGGCGTCAGCAAAGTTGACGTGACTTTCGAGACACGC	Heavy metal	merP	AR2-2-0486	Absent	Absent	Absent	Absent	Absent	Absent	Absent	Absent	Absent	Absent	Absent	Absent	Present	Absent	Absent	Absent	Absent
2640	gi|4572423:486-764 Sphingomonas paucimobilis strain 660H mercury resistance operon 5, partial sequence_151-220	gi|4572423	GTGACCAAGGCTGAGGTGAGTTTCGAGAACCGCGAGGCCATCGTCACCTTCGACGATACCAAGACCAATG	Heavy metal	merP	AR2-2-0490	Absent	Absent	Absent	Absent	Absent	Absent	Absent	Absent	Absent	Absent	Absent	Absent	Absent	Absent	Absent	Absent	Absent
2641	gi|4572448:484-759 Sphingomonas paucimobilis strain 660H mercury resistance operon 11, partial sequence_117-186	gi|4572448	CGTCAAGAAGGCGATTTCCAAGGTCGAAGGCGTCAGCAAAGTTAACGTGACCTTCGAGACACGCGAAGCG	Heavy metal	merP	AR2-2-0494	Absent	Absent	Absent	Absent	Absent	Absent	Absent	Absent	Absent	Absent	Absent	Absent	Absent	Absent	Absent	Absent	Absent
754	gi|14020964:c43566-42217 Staphylococcus aureus DNA, type III staphylococcal cassette chromosome mec, strain 85/2082_506-575	gi|14020964	TCGTCTTTGTTGGTGGTGGGTATATTTCGTTTGAATTTGCTCATATCGCGGCACGTGCTGGATCAGAAGT	Heavy metal	merR	AR2-1-0093	Absent	Absent	Absent	Absent	Absent	Absent	Absent	Absent	Absent	Absent	Absent	Absent	Absent	Absent	Absent	Absent	Absent
939	gi|32469306:c>14956-14663 Vibrio cholerae DNA, integrating antibiotic resistance gene element_134-203	gi|32469306	AGCTTCAGGACGTGCGCGAAAAAATGACCGACCTGGCGCGCATGGAAACCGTGCTATCCGAACTTGTGTT	Heavy metal	merR	AR2-1-0349	Absent	Absent	Absent	Absent	Absent	Absent	Absent	Absent	Absent	Absent	Absent	Absent	Absent	Absent	Absent	Absent	Absent
2310	gi|58383237:c65941-65507 Salmonella typhimurium plasmid pU302L, complete sequence/gene="merR"/product="mercuric resistance operon regulatory protein"_151-220	gi|58383237	GTGGTTCGGGTGAAATTCGTGAAATCGGCACAGCGGCTGGGGTTCAGTCTGGACGAGATTGCCGAGCTGT	Heavy metal	merR	AR2-2-0642	Absent	Absent	Absent	Absent	Absent	Absent	Absent	Absent	Absent	Absent	Absent	Absent	Absent	Absent	Absent	Absent	Absent
78	gi|14020964:c40328-39990 Staphylococcus aureus DNA, type III staphylococcal cassette chromosome mec, strain 85/2082_83-152	gi|14020964	CTTTACTTTGTTGCGCAGGACCGATTCTCCTTGTTGCATTAGGGAGCACAGGTATTGGTGCCCTCTTTGC	Heavy metal	merT	AR2-1-0092	Absent	Absent	Absent	Absent	Absent	Absent	Absent	Absent	Absent	Absent	Absent	Absent	Absent	Absent	Absent	Absent	Absent
955	gi|58383237:66013-66363 Salmonella typhimurium plasmid pU302L, complete sequence/gene="merT"/product="mercuric ion transport protein"_270-339	gi|58383237	CTACAAGCTGATTTTCTGGATCGTGGCCGTGCTGGTCCTGGTCGCGCTTGGATTTCCCTATGTCGTTCCA	Heavy metal	merT	AR2-2-0628	Absent	Absent	Absent	Absent	Absent	Absent	Absent	Absent	Absent	Absent	Absent	Absent	Absent	Absent	Absent	Absent	Absent
1964	gi|4572423:122-472 Sphingomonas paucimobilis strain 660H mercury resistance operon 5, partial sequence_218-287	gi|4572423	CTCAAGCCTGCGCACCGGGCGAGGTCTGCGCCATCCCTCAGGTACGTACCTCCTACAAGCTGCTGTACTG	Heavy metal	merT	AR2-2-0489	Absent	Absent	Absent	Absent	Absent	Absent	Absent	Absent	Absent	Absent	Absent	Absent	Absent	Absent	Absent	Absent	Absent
1965	gi|4572448:120-470 Sphingomonas paucimobilis strain 660H mercury resistance operon 11, partial sequence_266-335	gi|4572448	CCACCTACAAGCTCATTTTCTGGTTCGTCGCCGTGTTGGTCTTGGTCGCGCTTGGTTTTCCCTACGTCAT	Heavy metal	merT	AR2-2-0493	Absent	Absent	Absent	Absent	Absent	Absent	Absent	Absent	Absent	Absent	Absent	Absent	Present	Absent	Absent	Absent	Absent
2632	gi|37962716:66013-66363 Salmonella typhimurium plasmid pU302L, complete sequence_280-349	gi|37962716	ATTTTCTGGATCGTGGCCGTGCTGGTCCTGGTCGCGCTTGGATTTCCCTATGTCGTTCCATTTTTCTATT	Heavy metal	merT	AR2-2-0386	Absent	Present	Absent	Absent	Absent	Absent	Absent	Absent	Absent	Absent	Absent	Absent	Present	Absent	Absent	Absent	Absent
771	gi|37790303:7667-8167 Assembled sequence of transposon Tn21 containing transposition genes, the integron In2, and the mercury resistance operon/gene="orf5"/note="similar to puromycin N-acetyltransferase protein in Streptomyces anulatus ATCC 12461, GenBank	gi|37790303	ACCGGACATTCGCGGAGACCTTCGTCCTGAGATCCGAGCTCCTAGTCGCGAGTTGCAGCGACGGCATCGT	Heavy metal	orf5	AR2-1-0377	Absent	Absent	Absent	Absent	Absent	Absent	Absent	Absent	Absent	Absent	Absent	Absent	Absent	Absent	Absent	Absent	Absent
1772	gi|153042:413-898 S.haemolyticus linA gene encoding lincosamide resistance/note="lincosamide resistance protein"_291-360	gi|153042	TGATGATGGATCAATTACCCAAGCAAACCCAGAAGGTGGTAATTATGTTTTCCAAAATGACTGGTTTTCA	Lincosamide	linA	AR2-1-0134	Absent	Absent	Absent	Absent	Absent	Absent	Absent	Absent	Absent	Absent	Absent	Absent	Absent	Absent	Absent	Absent	Absent
1933	gi|10957111:c5964-5161 Uncultured eubacterium pIE1115 plasmid pIE1115, complete sequence/gene="linB-like" /function="increases minimal inhibitory concentration of lincosamides for Escherichia coli"_15-84	gi|10957111	GGAACTAATGGCAAGGGTTAAGGAACTTGTCCAGTCAGATGAACGAATATCTGCTTGTATGATGTATGGC	Lincosamide	linB-like	AR2-1-0006	Absent	Absent	Absent	Absent	Absent	Absent	Absent	Absent	Absent	Absent	Absent	Absent	Absent	Absent	Absent	Absent	Absent
597	gi|21263078:716-1942 Vibrio cholerae class I integron, complete sequence /gene="ereA2"/product="erythromycin esterase"_1075-1144	gi|21263078	AAGGAGGATTCATGCCTGACATTGACAGATGACCCCATGGAAGCAAAGCGAATGCGGTCCCAAAGCGCCT	Macrolide	ereA2	AR2-1-0212	Absent	Absent	Absent	Absent	Absent	Absent	Absent	Absent	Absent	Absent	Absent	Absent	Absent	Absent	Absent	Absent	Absent
1273	gi|21263078:716-1942 Vibrio cholerae class I integron, complete sequence_249-318	gi|21263078	AACAGCCGGTGCTCATGAACTTGAGCGATTTTCGGATACCCTGACCTTTTCTTTGTATGGCTCAGTGCTG	Macrolide	ereA2	AR2-1-0213	Absent	Absent	Absent	Absent	Absent	Absent	Absent	Absent	Absent	Absent	Absent	Absent	Absent	Absent	Absent	Absent	Absent
1264	gi|142881:672-1406 B.sphaericus ermG gene encoding rRNA methyltransferase (macrolide-lincosamide-streptogramin B resistance element) /note="rRNA methyltransferase"_171-240	gi|142881	GATAGAAATTGATTCTAAATTATGTGAGGTAACTCGTAATAAGCTCTTAAATTATCCTAACTATCAAATA	Macrolide	ermG	AR2-1-0105	Absent	Absent	Absent	Absent	Absent	Absent	Absent	Absent	Absent	Absent	Absent	Absent	Absent	Absent	Absent	Absent	Absent
2278	gi|15778307:1556-2317 Propionibacterium acnes macrolide-lincosamide-streptogramin B resistance transposon Tn5432, complete sequence/gene="ermX"/note="23S rRNA N-6-methyltransferase"_418-487	gi|15778307	GCAAGCACGATGATGACGGCTCAGTGGTCCCCATGGTTCACATTTCACCTGGGTTCTCGGGTACCAAGGT	Macrolide	ermX	AR2-1-0155	Absent	Absent	Absent	Absent	Absent	Absent	Absent	Absent	Absent	Absent	Absent	Absent	Absent	Absent	Absent	Absent	Absent
1635	gi|58383237:c83617-82712 Salmonella typhimurium plasmid pU302L, complete sequence /gene="mph(A)"/product="macrolide 2'-phosphotransferase I"_54-123	gi|58383237	ACATGGGCTCAAGCTCCATGGCCCGCTGACTGTCAATGAGCTTGGGCTCGACTATAGGATCGTGATCGCC	Macrolide	mph(A)	AR2-2-0645	Absent	Absent	Absent	Absent	Absent	Absent	Absent	Present	Absent	Absent	Absent	Absent	Absent	Absent	Absent	Absent	Absent
1292	gi|53721039:c456302-454731 Burkholderia pseudomallei K96243 chromosome 2, complete sequence note=Similar (apart from the internal repeat region) the plasmid-borne Streptomyces coelicolor methylenomycin A resistance protein Mmr or scp1.237C and to Rhizobiu	gi|53721039	GCGTCGCCGTGCTGTTCGGTGTCTGCATGAATCTGTCGTACTACGGGATCATCTTCGTGCTGAGCCTGTA	Methylenomycin	Mmr	AR2-2-0576	Absent	Absent	Absent	Absent	Absent	Absent	Absent	Absent	Absent	Absent	Absent	Absent	Absent	Absent	Absent	Absent	Absent
1105	gi|29340209:281324-281803 Bacteroides thetaiotaomicron VPI-5482, section 13 of 21 of the complete genome_271-340	gi|29340209	CGCTCGGAGAGTGCCATGTGCCGTGGGAAAGTAGAATTCATAGAAGATATGGAGGAAAAACGTCATGCAC	Metronidazole	5-nitroimidazole_antibiotic_resistance_protein	AR2-1-0313	Absent	Absent	Absent	Absent	Absent	Absent	Absent	Absent	Absent	Absent	Absent	Absent	Absent	Absent	Absent	Absent	Absent
1279	gi|27886349:c5544-5053 Fusobacterium nucleatum subsp. vincentii ATCC 49256 Contig0255, whole genome shotgun sequence_386-455	gi|27886349	TTCAAAGTACAGGGAAAAAAGATTGGAATTTTCCAGAACCTATGCTTAATGGTGTTGCAGTGTTTAAGAT	Metronidazole	5-NITROIMIDAZOLE_ANTIBIOTIC_RESISTANCE_PROTEIN	AR2-1-0309	Absent	Absent	Absent	Absent	Absent	Absent	Absent	Absent	Absent	Absent	Absent	Absent	Absent	Absent	Absent	Absent	Absent
777	gi|435262:1614-2144 B.vulgatus plasmid pIP417 IS1168 insertion sequence and nimA gene for 5-Nitroimidazole antibiotic resistance protein/gene="nimA"/function="confers resistance to 5-Nitroimidazole antibiotics"_171-240	gi|435262	CGTGCAAGGGCATAAGATGGATGCCATCAGGCAGCATCCCGAAGTCTCGTTTTGTGTGGTGGAGCAAGAC	Metronidazole	nimA	AR2-2-0472	Absent	Absent	Absent	Absent	Absent	Absent	Absent	Absent	Absent	Absent	Absent	Absent	Absent	Absent	Absent	Absent	Absent
101	gi|435260:794-1288 B.fragilis insertion sequence IS1168 and nimB gene for 5-Nitroimidazole antibiotic resistance protein /gene="nimB"/function="confers resistance to 5-Nitroimidazole antibiotics"_52-121	gi|435260	GTTGCCATCCTTGAAAGGATGACGAACGGAACATTGGCTCTTCATGGGGACGATGGTTACCCGTATGCCG	Metronidazole	nimB	AR2-2-0471	Absent	Absent	Absent	Absent	Absent	Absent	Absent	Absent	Absent	Absent	Absent	Absent	Absent	Absent	Absent	Absent	Absent
429	gi|28203008:45324-45788 Clostridium tetani E88, section 4 of 10 of the complete genome_53-122	gi|28203008	TGGAAATGCTAAATGAAGGGCAATATGGGGTTTTGTCTGTAATAACTAATGAGGGTTATCCCTATGGAGT	Metronidazole	product=5-nitroimidazole_antibiotic_resistance_protein	AR2-1-0312	Absent	Absent	Absent	Absent	Absent	Absent	Absent	Absent	Absent	Absent	Absent	Absent	Absent	Absent	Absent	Absent	Absent
1797	gi|46448640:111079-111546 Desulfovibrio vulgaris subsp. vulgaris str. Hildenborough, section 4 of 12 of the complete genome_5-74	gi|46448640	GTCGTCAAGAGAGGATGATGGCTGAAGAGTCGATGGTGTGGCAGGTCGTGGAAGAGGCCCGCTGGATGGT	Metronidazole	putative_5-nitroimidazole_antibiotic_resistance_protein	AR2-2-0521	Absent	Absent	Absent	Absent	Absent	Absent	Absent	Absent	Absent	Absent	Absent	Absent	Absent	Absent	Absent	Absent	Absent
1972	gi|56126533:2128546-2129031 Salmonella enterica subsp. enterica serovar Paratypi A str. ATCC 9150_218-287	gi|56126533	GCATTGAAATGGACGGCGACCATGCATTACTACGTGCCGATGACCCCTGTGATTATAGCTACGCCTACAC	Metronidazole	putative_5-nitroimidazole_resistance_protein	AR2-2-0593	Absent	Absent	Absent	Absent	Absent	Absent	Absent	Absent	Absent	Absent	Absent	Absent	Absent	Absent	Absent	Absent	Absent
102	gi|43785:25-681 Klebsiella oxytoca gene for albicidin resistance/gene="albA"/product="albicidin resistance protein"_536-605	gi|43785	CCCTCTGCCATGCGCAGGTACCTGCTTTGATGAAAGGAACGTGGATGACTTCGGAGGTGCTCAGCTGGCT	Poly-Ketide	albA	AR2-2-0475	Absent	Absent	Absent	Absent	Absent	Absent	Absent	Absent	Absent	Absent	Absent	Absent	Absent	Absent	Absent	Absent	Absent
248	gi|153369:<1-391 Streptomyces griseus macrotetrolide antibiotic-resistance protein (nonR) gene, complete cds_85-154	gi|153369	GATCTACCTCACCGGGCGGATGGTCTCCGGGGACGAGGCGGTGCGCCTGGGGCTGTTCGACCGGCTCTGC	Poly-Ketide	nonR	AR2-1-0144	Absent	Absent	Absent	Absent	Absent	Absent	Absent	Absent	Absent	Absent	Absent	Absent	Absent	Absent	Absent	Absent	Absent
924	gi|153369:1482-1988 Streptomyces griseus macrotetrolide antibiotic-resistance protein (nonR) gene, complete cds/note="ORFB"_150-219	gi|153369	CTACCTCCTGCTGCGCAACAAGCCGGTGGACCTCGACACCATGACCCGCGAACTCGGCCAGGCCAAGAGC	Poly-Ketide	nonR	AR2-1-0145	Absent	Absent	Absent	Absent	Absent	Absent	Absent	Absent	Absent	Absent	Absent	Absent	Absent	Absent	Absent	Absent	Absent
1600	gi|153369:2087-3130 Streptomyces griseus macrotetrolide antibiotic-resistance protein (nonR) gene, complete cds/note="ORFC"_134-203	gi|153369	CGTACCTGAACCGGCTGGGCGAGAACGCCCCTGAGTACCTGGATGTCTTCTCCGCCTCGTTCTGCCGGTA	Poly-Ketide	nonR	AR2-1-0146	Absent	Absent	Absent	Absent	Absent	Absent	Absent	Absent	Absent	Absent	Absent	Absent	Absent	Absent	Absent	Absent	Absent
2276	gi|153369:627-1466 Streptomyces griseus macrotetrolide antibiotic-resistance protein (nonR) gene, complete cds/gene="nonR"/product="macrotetrolide antibiotic-resistance protein"_636-705	gi|153369	GTCCCCCGACTACCGGGTCGAGAAGCCCGAACTTCTCCTCTGCGGTGAACACGACAGCACGGGTAACATC	Poly-Ketide	nonR	AR2-1-0147	Absent	Absent	Absent	Absent	Absent	Absent	Absent	Absent	Absent	Absent	Absent	Absent	Absent	Absent	Absent	Absent	Absent
2450	gi|153369:<1-391 Streptomyces griseus macrotetrolide antibiotic-resistance protein (nonR) gene, complete cds/note="ORFX"_84-153	gi|153369	AGATCTACCTCACCGGGCGGATGGTCTCCGGGGACGAGGCGGTGCGCCTGGGGCTGTTCGACCGGCTCTG	Poly-Ketide	nonR	AR2-1-0143	Absent	Absent	Absent	Absent	Absent	Absent	Absent	Absent	Absent	Absent	Absent	Absent	Absent	Absent	Absent	Absent	Absent
1598	gi|13622883:c10321-9026 Streptococcus pyogenes M1 GAS, section 140 of 167 of the complete genome_1034-1103	gi|13622883	ATGGCACTTTTATGTCTTGTGGTCAAGCCGCCTCCATACAAGGAGTGGATGAGCACCGCTTTAATACGGC	Poly-Ketide	norA	AR2-1-0066	Absent	Absent	Absent	Absent	Absent	Absent	Absent	Absent	Absent	Absent	Absent	Absent	Absent	Absent	Absent	Absent	Absent
1263	gi|14091023:112-444 Aeromonas salmonicida subsp. salmonicida class I integron quaternary ammonium compound resistance protein (qacE2) gene, complete cds; and unknown gene_204-273	gi|14091023	CGTCTTGGTCACTGCGATTGCATGGGTTTTGCATGGTCAAAAACTAGATATGTGGGGATTTGTTGGTGTC	Quaternary ammonium	qacE2	AR2-1-0101	Absent	Absent	Absent	Absent	Absent	Absent	Absent	Absent	Absent	Absent	Absent	Absent	Absent	Absent	Absent	Absent	Absent
1939	gi|14091023:556-870 Aeromonas salmonicida subsp. salmonicida class I integron quaternary ammonium compound resistance protein (qacE2) gene, complete cds; and unknown gene_1-70	gi|14091023	CTGAAACCCTCCTTTATTTCGCCCATGTTTATTCAAACGGCATTCAGTTTCTCAAACGCTGTGCAGCGCT	Quaternary ammonium	qacE2	AR2-1-0102	Absent	Absent	Absent	Absent	Absent	Absent	Absent	Absent	Absent	Absent	Absent	Absent	Absent	Absent	Absent	Absent	Absent
95	gi|37790303:6359-6706 Assembled sequence of transposon Tn21 containing transposition genes, the integron In2, and the mercury resistance operon/gene="qacEdelta1"/function="confers resistance to antisceptics and disinfectants such as ethidium bromide and q	gi|37790303	CCCTGTCGGTGTTGCTTATGCAGTCTGGTCGGGACTCGGCGTCGTCATAATTACAGCCATTGCCTGGTTG	Quaternary ammonium	qacEdelta1	AR2-1-0376	Present	Absent	Present	Present	Present	Absent	Absent	Absent	Present	Absent	Absent	Present	Absent	Present	Present	Present	Present
1765	gi|12719011:33829-34620 Salmonella enterica subsp. enterica serovar Typhimurium genomic island I, complete sequence_31-100	gi|12719011	AATCTGTTGAGCAATCATCTCCTTTCGGGGCGAGTGCCAATGATGACCTTAGTTCACACTCTCGCTGTCG	Quaternary ammonium	qacEdelta1	AR2-1-0034	Absent	Absent	Absent	Absent	Absent	Absent	Absent	Absent	Absent	Absent	Absent	Absent	Absent	Absent	Absent	Absent	Absent
1961	gi|38490043:2220-2567 Salmonella enterica subsp. enterica serovar Newport genomic island 1, partial sequence_39-108	gi|38490043	CGAAGTAATCGCAACATCCGCATTAAAATCTAGCGAGGGCTTTACTAAGCTTGCCCCTTCCGCCGTTGTC	Quaternary ammonium	qacEdelta1	AR2-2-0405	Present	Absent	Present	Present	Present	Absent	Absent	Absent	Present	Absent	Absent	Present	Absent	Present	Absent	Present	Present
932	gi|24209721:212-544 Uncultured bacterium plasmid pSp14 class I integron gene cassette array quarternary ammonium compound resistance protein (qacF), aminoglycoside-3'-adenylyltransferase (aadA5), and beta-lactamase (oxa) genes, complete cds/gene="qacF"/no	gi|24209721	CATTCCGGTCGGTATTGCTTACGCTGTATGGGCTGGGCTTGGCATCGTGCTTGTGGCAGCTATTGCTTGG	Quaternary ammonium	qacF	AR2-1-0249	Absent	Absent	Absent	Absent	Absent	Absent	Absent	Absent	Absent	Absent	Absent	Absent	Absent	Absent	Absent	Absent	Absent
1608	gi|24209721:212-544 Uncultured bacterium plasmid pSp14 class I integron gene cassette array quarternary ammonium compound resistance protein (qacF), aminoglycoside-3'-adenylyltransferase (aadA5), and beta-lactamase (oxa) genes, complete cds_129-198	gi|24209721	GTTCTATTTCTTGTCTCTCGCGCTCAAGTCCATTCCGGTCGGTATTGCTTACGCTGTATGGGCTGGGCTT	Quaternary ammonium	qacF	AR2-1-0250	Absent	Absent	Absent	Absent	Absent	Absent	Absent	Absent	Absent	Absent	Absent	Absent	Absent	Absent	Absent	Absent	Absent
255	gi|24209712:212-544 Uncultured bacterium plasmid-encoded class I integron gene cassette array quarternary ammonium compound resistance protein (qacH), aminoglycoside-6'N-acetyltransferase (aacA4), and OrfE-like (orfE-like) genes, complete cds_94-163	gi|24209712	CCTTCTGTTGTAGTTGTGGCTGGCTACGGGCTTGCGTTCTATTTCCTCTCTCTCGCACTCAAGTCCATCC	Quaternary ammonium	qacH	AR2-1-0244	Absent	Absent	Absent	Absent	Absent	Absent	Absent	Absent	Absent	Absent	Absent	Absent	Absent	Absent	Absent	Absent	Absent
2282	gi|24209712:212-544 Uncultured bacterium plasmid-encoded class I integron gene cassette array quarternary ammonium compound resistance protein (qacH), aminoglycoside-6'N-acetyltransferase (aacA4), and OrfE-like (orfE-like) genes, complete cds/gene="qacH"/	gi|24209712	TGTGGCTGGCTACGGGCTTGCGTTCTATTTCCTCTCTCTCGCACTCAAGTCCATCCCGGTCGGCATTGGT	Quaternary ammonium	qacH	AR2-1-0243	Absent	Absent	Absent	Absent	Absent	Absent	Absent	Absent	Absent	Absent	Absent	Absent	Absent	Absent	Absent	Absent	Absent
1123	gi|56786619:3313-4152 Escherichia coli plasmid pSa, partial sequence/gene=sul1/note=confers resistance to sulphonamides_308-377	gi|56786619	TCCAAGGATTTCCTGACCCTGCGCTCTATCCCGATATTGCTGAGGCGGACTGCAGGCTGGTGGTTATGCA	Sulfonamides	sul1	AR2-2-0600	Absent	Absent	Absent	Absent	Absent	Absent	Absent	Absent	Absent	Absent	Absent	Absent	Absent	Absent	Absent	Absent	Absent
2296	gi|4063850:12716->13077 Salmonella typhimurium DT104 antibiotic resistance gene cluster, complete sequence_179-248	gi|4063850	ATGAGATCAGACGTATTGCGCCGCTCTTAGACGCCCTGTCCGATCAGATGCACCGTGTTTCAATCGACAG	Sulfonamides	sulI	AR2-2-0442	Absent	Absent	Absent	Absent	Present	Absent	Absent	Absent	Absent	Absent	Absent	Absent	Absent	Absent	Absent	Absent	Present
264	gi|32469306:c20246-19431 Vibrio cholerae DNA, integrating antibiotic resistance gene element_250-319	gi|32469306	CTCGACAGTTATCAACCCGCGACGCAAGCCTATGCCTTGTCGCGTGGTGTAGCCTATCTCAATGATATTC	Sulfonamides	sulII	AR2-1-0352	Absent	Absent	Absent	Absent	Absent	Absent	Absent	Present	Absent	Absent	Absent	Absent	Present	Absent	Present	Absent	Absent
1785	gi|32455896:5875-6690 Uncultured eubacterium plasmid pIE1130, complete sequence/gene=sulII/function=resistance to sulfonamides_326-395	gi|32455896	TTCCAGACGCTGCGTTCTATCCGCAATTGGCGAAATCATCTGCCAAACTCGTCGTTATGCATTCGGTGCA	Sulfonamides	sulII	AR2-1-0330	Absent	Absent	Absent	Absent	Present	Absent	Absent	Present	Absent	Absent	Present	Absent	Present	Present	Present	Absent	Absent
783	gi|53721039:7043-7660 Burkholderia pseudomallei K96243 chromosome 2, complete sequence/product=putative TetR-family regulatory protein_270-339	gi|53721039	CGTCGGGATGTTCGATGTGCTGCGCGAATGGTTCGAGCAAGCGGATTTCCACGGTTGCGCGTTCCTGAAC	Tetracycline	putative_TetR	AR2-2-0568	Absent	Absent	Absent	Absent	Absent	Absent	Absent	Absent	Absent	Absent	Absent	Absent	Absent	Absent	Absent	Absent	Absent
938	gi|32469306:15877-17076 Vibrio cholerae DNA, integrating antibiotic resistance gene element_500-569	gi|32469306	CAGCCTTGAACGGCCTCAATTTCCTGACGGGCTGTTTCCTTTTGCCGGAGTCGCACAAAGGCGAACGCCG	Tetracycline	tetA	AR2-1-0345	Absent	Absent	Absent	Absent	Absent	Absent	Absent	Absent	Absent	Absent	Absent	Absent	Absent	Absent	Absent	Absent	Absent
945	gi|4063850:6644-7771 Salmonella typhimurium DT104 antibiotic resistance gene cluster, complete sequence_591-660	gi|4063850	TTTCGCAGTTTTCTTCATTATTCAACTGATCGGCCAAGTGCCTGCAGCCCTATGGGTCATATATGGCGAG	Tetracycline	tetA	AR2-2-0444	Absent	Absent	Absent	Absent	Absent	Absent	Absent	Absent	Absent	Absent	Absent	Absent	Absent	Absent	Absent	Absent	Absent
1959	gi|37962716:c73031-71832 Salmonella typhimurium plasmid pU302L, complete sequence/gene=tetA/note=ORF.91c; similar to AAN41000.1 tetracycline resistance protein A of Salmonella enteritidis_248-317	gi|37962716	CTGCTGTCGACTACGCCATCATGGCGACGGCGCCTTTCCTTTGGGTTCTCTATATCGGGCGGATCGTGGC	Tetracycline	tetA	AR2-2-0397	Absent	Absent	Absent	Absent	Absent	Absent	Absent	Absent	Absent	Absent	Absent	Absent	Absent	Absent	Absent	Absent	Absent
2132	gi|52211453:c1721382-1720093 Burkholderia pseudomallei strain K96243, chromosome 2, complete sequence/note=Similar to Escherichia coli tetracycline resistance protein, class A TetA and to Xanthomonas axonopodis tetracycline-efflux transporter TetA or xac4	gi|52211453	ACGTGCCCGTGATGCTCGGCAGCTTGATCACGTGCTTCTACTTCATGCAGTTCGTGTTCGGCCCGATCGT	Tetracycline	TetA	AR2-2-0558	Absent	Absent	Absent	Absent	Absent	Absent	Absent	Absent	Absent	Absent	Absent	Absent	Absent	Absent	Absent	Absent	Absent
2609	gi|10957190:79385-80590 Salmonella typhi plasmid R27, complete sequence/gene=tetA/ product=tetracycline antiporter protein_291-360	gi|10957190	GTATTTAGGCCGTTTGCTTTCAGGGATCACAGGAGCTACTGGGGCTGTCGCGGCATCGGTCATTGCCGAT	Tetracycline	tetA	AR2-1-0007	Absent	Absent	Absent	Absent	Absent	Absent	Absent	Present	Present	Absent	Absent	Present	Absent	Absent	Absent	Absent	Absent
2623	gi|20386405:1155-2429 Shigella sonnei plasmid pKKTET7, complete sequence /gene="tetA"/product="tetracycline resistance protein A"_54-123	gi|20386405	GAGGCTGGTCCGGAGGCCAGACGTGAAACCCAACAGACCCCTGATCGTAATTCTGAGCACTGTCGCGCTC	Tetracycline	tetA	AR2-1-0207	Absent	Absent	Absent	Present	Absent	Absent	Absent	Absent	Absent	Absent	Absent	Absent	Absent	Absent	Absent	Absent	Absent
1802	gi|57903205:27631-28836 Shigella flexneri 2a SRL pathogenicity island, complete sequence_378-447	gi|57903205	ACGCGTGAAGTGGTTCGGTTGGTTAGGGGCAAGTTTTGGGCTTGGTTTAATAGCGGGGCCTATTATTGGT	Tetracycline	tetA(B)	AR2-2-0613	Absent	Absent	Absent	Absent	Absent	Absent	Absent	Present	Present	Absent	Absent	Present	Absent	Absent	Absent	Absent	Absent
91	gi|34368360:3140-3763 Pasteurella multocida partial plasmid pVM111/gene="tetR"/function="involved in inducible tet gene expression"_279-348	gi|34368360	TCGTGATGGTGGCAAAATTCATGCGGGAACACGCCCCTCTGAAAGTCAATTTGAGACATCAGAACAGCAA	Tetracycline	tetR	AR2-1-0360	Absent	Absent	Absent	Absent	Absent	Absent	Absent	Absent	Absent	Absent	Absent	Absent	Absent	Absent	Absent	Absent	Absent
452	gi|57903205:c27552-26926 Shigella flexneri 2a SRL pathogenicity island, complete sequence/gene=tetR/repressor of tet operon_399-468	gi|57903205	TGCACTCAGCGCTGTGGGGCATTTTACTTTAGGTTGCGTATTGGAAGATCAAGAGCATCAAGTCGCTAAA	Tetracycline	tetR	AR2-2-0619	Absent	Absent	Absent	Absent	Absent	Absent	Absent	Present	Present	Absent	Absent	Present	Absent	Absent	Absent	Absent	Absent
1621	gi|4063850:c6492-5866 Salmonella typhimurium DT104 antibiotic resistance gene cluster, complete sequence_209-278	gi|4063850	AAGAGAATGAGGACTGGCGGGTGTTCCTGAAAGAGAATGCCCTGAGCTTCAGAACGGCGTTGCTCTCTTA	Tetracycline	tetR	AR2-2-0445	Absent	Absent	Absent	Absent	Absent	Absent	Absent	Absent	Absent	Absent	Absent	Absent	Absent	Absent	Absent	Absent	Absent
1957	gi|37962716:73137-73787 Salmonella typhimurium plasmid pU302L, complete sequence/gene=tetR/product=tetracycline resistance repressor protein_6-75	gi|37962716	AAAGTTGCAGCCGAATACAGTGATCCGTGCCGCCCTGGACCTGTTGAACGAGGTCGGCGTAGACGGTCTG	Tetracycline	tetR	AR2-2-0389	Absent	Absent	Absent	Absent	Absent	Absent	Absent	Absent	Absent	Absent	Absent	Absent	Absent	Absent	Absent	Absent	Absent
2469	gi|46371958:1523->1857 Uncultured soil bacterium clone CR4 putative drug resistance transporter gene, complete cds; and putative TetR family transcriptional regulator gene, partial cds/product=putative TetR family transcriptional regulator_31-100	gi|46371958	ATTTTTATGAAGCCTGCCATTTCTCCTGACATTTTCCCGCCACGCGGCCACGAGGCCAAGCGTATGTCGA	Tetracycline	tetR	AR2-2-0506	Absent	Absent	Absent	Absent	Absent	Absent	Absent	Absent	Absent	Absent	Absent	Absent	Absent	Absent	Absent	Absent	Absent
1275	gi|2467210:c27974-26034 Lactococcus lactis sp. lactis plasmid pK214 complete genome_1538-1607	gi|2467210	GCCCTGTCAGTACGCCAGCAGATTTCCGAATGCTTGCGCCTATTGTACTAGAGCAGGCTTTTAGAAAGAG	Tetracycline	tetS	AR2-1-0293	Absent	Absent	Absent	Absent	Absent	Absent	Absent	Absent	Absent	Absent	Absent	Absent	Absent	Absent	Absent	Absent	Absent
2122	gi|37723032|gb|AY151832.1| Uncultured bacterium clone 2 ribosomal protection tetracycline resistance protein (tetW) gene, partial cds/gene="tetW"/product="ribosomal protection tetracycline resistanceprotein"_19-88	gi|37723032	GGGAGCGTCGAAAAAGGGACAACGAGGACGGACACCATGTTTTTGGAGCGGCAGCGTGGGATTACCATTC	Tetracycline	tetW	AR2-1-0375	Absent	Absent	Absent	Absent	Absent	Absent	Absent	Absent	Absent	Absent	Absent	Absent	Absent	Absent	Absent	Absent	Absent
2616	gi|143925:612-1217 Bacteroides fragilis conjugal transfer (of antibiotic-resistance factors) protein (btgA and btgB) genes, complete cds /gene="btgA"/function="conjugal transfer of antibiotic resistance factors"_340-409	gi|143925	AATGACCTATTCATGCGTGATCTTGCAAGCCTTGCCGGGATAAGGGAGCAGGCTTTGGACCGGGCGGAAA	Transfer	btgA	AR2-1-0107	Absent	Absent	Absent	Absent	Absent	Absent	Absent	Absent	Absent	Absent	Absent	Absent	Absent	Absent	Absent	Absent	Absent
1940	gi|143925:1214-2092 Bacteroides fragilis conjugal transfer (of antibiotic-resistance factors) protein (btgA and btgB) genes, complete cds/gene="btgB"/function="conjugal transfer of antibiotic resistance factors"_667-736	gi|143925	CAGGTGGAACGTGCGGAACGCATCAGAAAGGAGAAATGGGACAATCTCAAAGCGGAGCTTCAATCCCGGC	Transfer	btgB	AR2-1-0106	Absent	Absent	Absent	Absent	Absent	Absent	Absent	Absent	Absent	Absent	Absent	Absent	Absent	Absent	Absent	Absent	Absent
288	Sexpheromone (cAD) 1_626-695	Sexpheromone (cAD) 1_626-695	GTAAAGTGACTGAATCTAACTACGATAACGTGAACGCTGACGGCAAATCTAAAAAAGATGACACTGAATA	Transfer	cAD_1	AR2_2_0016/GPV-1-0016	Absent	Absent	Absent	Absent	Absent	Absent	Absent	Absent	Absent	Absent	Absent	Absent	Absent	Absent	Absent	Absent	Absent
2315	Sexpheromone (cCF) 1_179-248	Sexpheromone (cCF) 1_179-248	GGATTATCCTATTTACGTTAGTCATCCGGATTATTTTATTGCCGTTGATGCATTTCCAAACGAAGAGTAT	Transfer	cCF_1	AR2_2_0015/GPV-1-0015	Absent	Absent	Absent	Absent	Absent	Absent	Absent	Absent	Absent	Absent	Absent	Absent	Absent	Absent	Absent	Absent	Absent
1935	gi|10957190	gi|10957190	GGTCATTCCGCCTGCTGAAGCAGACCTGGTAAGCGCCGAGAATGATTTCCTTCGCGATGCAGGTATTGGC	Transfer	htdA	AR2-1-0014	Absent	Absent	Absent	Absent	Absent	Absent	Absent	Absent	Absent	Absent	Absent	Absent	Absent	Absent	Absent	Absent	Absent
1259	gi|10957190:c16640-16077 Salmonella typhi plasmid R27, complete sequence/gene="htdF"/function="plasmid functions; conjugal transfer"_304-373	gi|10957190	ACCACGCATCGCACTCACCAAGCCTACAAAAATATCAATATCGGACCCAACGACCGTGGGGGCCTTTTGG	Transfer	htdF	AR2-1-0013	Absent	Absent	Absent	Absent	Absent	Absent	Absent	Absent	Absent	Absent	Absent	Absent	Absent	Absent	Absent	Absent	Absent
1936	gi|10957190:c32867-32115 Salmonella typhi plasmid R27, complete sequence/gene="htdT"/function="plasmid functions; conjugal transfer"/note="f251; 34.55 pct identical (1 gap) to 55 residues of an approx. 1056 aa protein GENPEPT: gi|1001819 cation efflux sy	gi|10957190	TCGGGTCGATATAGTTTTAATCCCCTCCCCCGGCGAGCCAAAGCAGGAATTGCGTCAATTATGGTGCAGT	Transfer	htdT	AR2-1-0018	Absent	Absent	Absent	Absent	Absent	Absent	Absent	Absent	Absent	Absent	Absent	Absent	Absent	Absent	Absent	Absent	Absent
279	gi|58383237:63376-63651 Salmonella typhimurium plasmid pU302L, complete sequence/gene="insA"/note="constituent of IS1 transposase_71-140	gi|58383237	CCGCCGGACATCAGCGCTATCTCTGCTCTCACTGCCGTAAAACATGGCAACTGCAGTTCACTTACACCGC	Transfer	insA	AR2-2-0627	Present	Present	Present	Present	Present	Present	Present	Present	Present	Present	Present	Present	Present	Present	Present	Present	Present
1256	gi|37962716:63376-63628, 63628-64073 Salmonella typhimurium plasmid pU302L, complete sequence_105-174	gi|37962716	CCGTAAAACATGGCAACTGCAGTTCACTTACACCGCTTCTCAACCCGGTACGCACCAGAAAATCATTGAT	Transfer	insA	AR2-1-0001	Present	Present	Present	Present	Present	Present	Present	Present	Present	Present	Present	Present	Present	Present	Present	Present	Absent
1932	gi|58383237:c37452-37200, c37200-36755 Salmonella typhimurium plasmid pU302L, complete sequence/note="InsA-B'-InsB fusion protein; -1 translational frameshift in the 3' end region of insA leads to the production of InsA-B'-InsB fusion protein with IS1 tra	gi|58383237	CGGATGGCTGGCCGCTGTATGAATCCCGCCTGAAGGGAAAGCTGCACGTAATCAGCAAGCGATATACGCA	Transfer	InsA-B-InsB	AR2-1-0002	Present	Present	Present	Present	Present	Present	Present	Present	Present	Present	Present	Present	Present	Present	Present	Present	Present
451	gi|57903205:619-1836 Shigella flexneri 2a SRL pathogenicity island, complete sequence/gene="int"_1025-1094	gi|57903205	CATTCAGGGACTGGTGTAGTGAACAGGGGTATTCGCGGGATCTGGCGGAAAGGGCGCTCGCTCATACGCT	Transfer	int	AR2-2-0615	Absent	Absent	Absent	Absent	Absent	Absent	Absent	Absent	Absent	Absent	Absent	Absent	Absent	Absent	Absent	Absent	Absent
619	gi|5566608:1435-2553 Bacteroides fragilis transposon Tn4555 TnpA (tnpA), integrase (int), TnpC (tnpC), excisionase (xis), mobilization protein (mobA), and beta-lactamase (cfxA) genes, complete cds; and unknown genes_814-883	gi|5566608	GATGAAGCCTATGGACTGCTGGGAGAACGGGGCGAGGGACTTATCTTTGAGGATTTCAAGGACAAGATGC	Transfer	int	AR2-2-0587	Absent	Absent	Absent	Absent	Absent	Absent	Absent	Absent	Absent	Absent	Absent	Absent	Absent	Absent	Absent	Absent	Absent
1615	gi|32469306:c1242-1 Vibrio cholerae DNA, integrating antibiotic resistance gene element_394-463	gi|32469306	TTGCTGCCCCGACTTGGCAAGTATCCATTAACTGACATCACTGAATTGTCCTTGCGAAACTGTCTTCGTG	Transfer	int	AR2-1-0350	Absent	Absent	Absent	Absent	Absent	Absent	Absent	Absent	Absent	Absent	Absent	Absent	Absent	Absent	Absent	Absent	Absent
2123	gi|37962716:32824-33564 Salmonella typhimurium plasmid pU302L, complete sequence_146-215	gi|37962716	AAGTGAGTGCCCTTCTCTTCTATATGCCGGATCAGCGTCACCATATGCTGTTCGCCACCCTCTGGAATAC	Transfer	int	AR2-1-0379	Absent	Absent	Absent	Present	Absent	Absent	Absent	Present	Present	Absent	Absent	Present	Present	Absent	Absent	Absent	Absent
1125	gi|57903205:18115-19128 Shigella flexneri 2a SRL pathogenicity island, complete sequence/product="Tn21 integrase IntI1"_875-944	gi|57903205	ACGACATTCGAACCGTGCAGGATCTGCTCGGCCATTCCGACGTCTCTACGACGATGATTTACACGCATGT	Transfer	IntI1	AR2-2-0608	Absent	Absent	Absent	Absent	Absent	Absent	Absent	Absent	Absent	Absent	Present	Absent	Present	Absent	Absent	Absent	Absent
1440	gi|24496457:c549-<1 Salmonella enterica subsp. enterica serovar Albany genomic island 1 antibiotic resistance gene cluster, partial sequence_68-137	gi|24496457	GCATACGCTACTTGCATTACAGCTTACCAACCGAACAGGCTTATGTCCACTGGGTTCGTGCCTTCATCCG	Transfer	intI1	AR2-1-0278	Absent	Absent	Absent	Present	Present	Absent	Absent	Absent	Absent	Absent	Present	Absent	Present	Present	Absent	Present	Present
2279	gi|16197747:c2290-1202 Vibrio cholerae biovar eltor SXT(ET) constin locus resistance integron TraF (traF), site-specific tyrosine recombinase (intI9), and dihydrofolate reductase (dfrA1) genes, complete cds; and unknown genes_692-761	gi|16197747	TTCATGAAAAGGATCTTTGCGAAGGTGAGGGTAAAACAAGTCTCCCGTCAGGGCTCGCTCGAAAATACCC	Transfer	intI9	AR2-1-0159	Absent	Absent	Absent	Absent	Absent	Absent	Absent	Absent	Absent	Absent	Absent	Absent	Absent	Absent	Absent	Absent	Absent
620	gi|5566608:6582-8141 Bacteroides fragilis transposon Tn4555 TnpA (tnpA), integrase (int), TnpC (tnpC), excisionase (xis), mobilization protein (mobA), and beta-lactamase (cfxA) genes, complete cds; and unknown genes_801-870	gi|5566608	TAAGGAGCATCTGGAACGGAACGACTTTATCATTGAGAAGCAGAAAGCTGAACTGCAACGCATGGATGCA	Transfer	mobA	AR2-2-0591	Absent	Absent	Absent	Absent	Absent	Absent	Absent	Absent	Absent	Absent	Absent	Absent	Absent	Absent	Absent	Absent	Absent
767	gi|34368360:6009-6986 Pasteurella multocida partial plasmid pVM111_741-810	gi|34368360	TATCGAGCATGAGCGCGATAGACAGAGTGAAGAAGTCCAGAGGCATCAACGAGTTAGCGGAGCAGATCGA	Transfer	mobA	AR2-1-0361	Absent	Absent	Absent	Absent	Absent	Absent	Absent	Absent	Absent	Absent	Absent	Absent	Absent	Absent	Absent	Absent	Absent
1128	gi|58383212:1461-1784 Salmonella typhimurium plasmid pU302S, complete sequence/gene="mobA"/product="plasmid mobilization protein A"_2-71	gi|58383212	TGACAAAACGAAGTGGAAGTAATACGCGCAGGCGGGCTATCAGTCGCCCTGTTCGTCTGACGGCAGAAGA	Transfer	mobA	AR2-2-0620	Absent	Absent	Absent	Absent	Absent	Absent	Absent	Absent	Absent	Absent	Absent	Absent	Absent	Absent	Absent	Absent	Absent
1784	gi|32455896:1661-2071 Uncultured eubacterium plasmid pIE1130, complete sequence /gene="mobB"/function="putative role in conjugative DNA replication"/product="putative mobilization protein"_5-74	gi|32455896	GCGCGATAGACAGAGTGAAGAAGTCCAGAGGCATCAACGAGTTAGCGGAGCAGATCGAACCGCTGGCCCA	Transfer	mobB	AR2-1-0326	Absent	Absent	Absent	Absent	Absent	Absent	Absent	Absent	Absent	Absent	Absent	Absent	Absent	Absent	Absent	Absent	Absent
1110	gi|32455896:c730-458 Uncultured eubacterium plasmid pIE1130, complete sequence/gene="mobC"/function="putative role in conjugative DNA replication"/product="putative mobilization protein"_2-71	gi|32455896	TGTCAAAAGCAGCGGAACGACTCGCAAAGCTAGAAGAGCAACGGGCACGAATCAACGCCGAGATACAGCG	Transfer	mobC	AR2-1-0333	Absent	Absent	Absent	Absent	Absent	Absent	Absent	Absent	Absent	Absent	Absent	Absent	Absent	Absent	Absent	Absent	Absent
583	gi|10957190:c140917-140402 Salmonella typhi plasmid R27, complete sequence/gene="parB"/function="'putative plasmid functions; plasmid maintenance, copy number'"_171-240	gi|10957190	TGATGCCCCCGAAAGTAAGCAGGCCTTTGGACAAAAGGCTAAACAAGCGTTGAGCTCCGCGATTGCTGCA	Transfer	parB	AR2-1-0012	Absent	Absent	Absent	Absent	Absent	Absent	Absent	Absent	Absent	Absent	Absent	Absent	Absent	Absent	Absent	Absent	Absent
76	gi|14020964:43846-44520 Staphylococcus aureus DNA, type III staphylococcal cassette chromosome mec, strain 85/2082_270-339	gi|14020964	TCGTGCCATTGATGCAGAGGGACATACATTAGATATTTGGTTGCGTAAGCAACGAGATAATCATTCAGCA	Transfer	putative_transposase	AR2-1-0084	Absent	Absent	Absent	Absent	Absent	Absent	Absent	Absent	Absent	Absent	Absent	Absent	Absent	Absent	Absent	Absent	Absent
107	gi|53721039:667175-667381 Burkholderia pseudomallei K96243 chromosome 2, complete sequence/product="putative transposase (fragment)"_105-174	gi|53721039	GTGGCAAAACGGTTTCGTCGAGCGTTTCAACGGCAAGCTGCATGACGAATTGCTGAACCGGGAATGGTTC	Transfer	putative_transposase	AR2-2-0567	Absent	Absent	Absent	Absent	Absent	Absent	Absent	Absent	Absent	Absent	Absent	Absent	Absent	Absent	Absent	Absent	Absent
751	gi|14020964:12800-13177 Staphylococcus aureus DNA, type III staphylococcal cassette chromosome mec, strain 85/2082_197-266	gi|14020964	TCGAATCCCTTCGTGAGCGTCAAATAACATCAAATGTAGTCTCAAAACCCAAGAAAAGTTCTCGTTCGGA	Transfer	putative_transposase	AR2-1-0081	Absent	Absent	Absent	Absent	Absent	Absent	Absent	Absent	Absent	Absent	Absent	Absent	Absent	Absent	Absent	Absent	Absent
784	gi|53721039:c2711580-2711269 Burkholderia pseudomallei K96243 chromosome 2, complete sequence/note="Similar to Ralstonia solanacearum ISRso16-transposase OrfA protein Rsp0557 or Rs03922, and to Xanthomonas campestris putative truncated transposase tnP_153	gi|53721039	AACGAAATACGGCGGGCTGTCGCCCTCGGAGTTGCATTGGGTAAAGCCGCTTGAAGACGAGAACGCGAAG	Transfer	putative_transposase	AR2-2-0572	Absent	Absent	Absent	Absent	Absent	Absent	Absent	Absent	Absent	Absent	Absent	Absent	Absent	Absent	Absent	Absent	Absent
1630	gi|58383237:57385-58755 Salmonella typhimurium plasmid pU302L, complete sequence/note="ORF.73; similar to AAN87699.1 putative transposase of Citrobacter freundii"_34-103	gi|58383237	CTGTTCTACTCGTTCAATCTGGAAGATCACGTCCCGGCCCAACATCTCCTGCGCAGCATCGACCAGTGCT	Transfer	putative_transposase	AR2-2-0625	Absent	Absent	Absent	Present	Absent	Present	Present	Absent	Absent	Absent	Absent	Absent	Absent	Absent	Absent	Absent	Absent
1968	gi|53721039:c470526-469303 Burkholderia pseudomallei K96243 chromosome 2, complete sequence/note="Similar to Shigella flexneri putative transposase for IS110 s0128 and to Streptomyces coelicolor insertion element IS110 hypothetical 43.6 kDa protein; Also	gi|53721039	GTGCTCAAACGCGCCTTGTTCCTCTCCGCCTTCGCTGCCTTACGAGACCCAGTCTCACGGGCCTATTCCT	Transfer	putative_transposase	AR2-2-0577	Absent	Absent	Absent	Absent	Absent	Absent	Absent	Absent	Absent	Absent	Absent	Absent	Absent	Absent	Absent	Absent	Absent
2124	gi|37962716:57385-58755 Salmonella typhimurium plasmid pU302L, complete sequence_76-145	gi|37962716	CATCTCCTGCGCAGCATCGACCAGTGCTTGGATCTCAGTGATCTACGTGCCTACCTGGCAGATTTCTATA	Transfer	putative_transposase	AR2-1-0383	Absent	Absent	Absent	Present	Absent	Present	Present	Absent	Absent	Absent	Absent	Absent	Absent	Absent	Absent	Absent	Absent
2473	gi|46747:c763-89 Staphylococcus aureus multi-resistance plasmid pSK1 DNA containing transposon Tn4003note="unnamed protein product; transposase (AA 1-224)"_106-175	gi|46747	AGGGGACGTGGTGTAAACGTTCATCATTCAACGGTCTACCGTTGGGTTCAAGAATATGCCCCAATTTTAT	Transfer	putative_transposase	AR2-2-0522	Absent	Absent	Absent	Absent	Absent	Absent	Absent	Absent	Absent	Absent	Absent	Absent	Absent	Absent	Absent	Absent	Absent
2474	gi|4704653:101-1273 Enterococcus faecium insertion sequence IS1542 putative transposase gene, complete cds_530-599	gi|4704653	ATCGAGTGCTTTCTAAAAGCTGCCATATTGCGATCGGGATAACAGAAGGTGGCGACCGTGAAATCATTGG	Transfer	putative_transposase	AR2-2-0526	Absent	Absent	Absent	Absent	Absent	Absent	Absent	Absent	Absent	Absent	Absent	Absent	Absent	Absent	Absent	Absent	Absent
1446	gi|37654998:c3051-2512 Escherichia coli plasmid p9123, complete sequence_47-116	gi|37654998	GTCGTTACCAGAGCCACCGACCCGAGCAAACCCTTCTCTATCAGATCGTTGACGAGTATTACCCGGCATT	Transfer	putative_truncated_transposase	AR2-1-0374	Absent	Present	Absent	Absent	Absent	Absent	Absent	Absent	Absent	Absent	Present	Absent	Present	Absent	Present	Absent	Present
1622	gi|41056918:c3051-2512 Escherichia coli plasmid p9123, complete sequence/note="orf1"/product="putative truncated transposase"_346-415	gi|41056918	CCTGAACAACCCATGCGTCAGTGGGTGTTGAGCTTCCCGTTTCAGCTGCGTTTCCTGTTTGGGGTCGTTT	Transfer	putative_truncated_transposase	AR2-2-0449	Present	Present	Absent	Absent	Present	Absent	Absent	Present	Absent	Absent	Present	Absent	Present	Present	Present	Present	Present
2466	gi|3947759:<1->450 Streptococcus pneumoniae recP gene (allele 22)_134-203	gi|3947759	GGGTTCAAAAACACCAGGTCACCCAGAATTTGGTCATACGGCAGGGATTGATGCTACGACAGGTCCTCTA	Transfer	recP	AR2-2-0422	Absent	Absent	Absent	Absent	Absent	Absent	Absent	Absent	Absent	Absent	Absent	Absent	Absent	Absent	Absent	Absent	Absent
423	gi|21668299:c2818-2141 Staphylococcus aureus plasmid pMC524/MBM including cat gene for chloramphenicol acetyl transferase and rep gene for replication protein_523-592	gi|21668299	GCCACAAGAATGGTTAGATTTATGGCGAGTTGTAACGGGCATTCAGAAATAACACAGTTCAAGTTCAAAA	Transfer	rep	AR2-1-0216	Absent	Absent	Absent	Absent	Absent	Absent	Absent	Absent	Absent	Absent	Absent	Absent	Absent	Absent	Absent	Absent	Absent
433	gi|32455896:3315-4154 Uncultured eubacterium plasmid pIE1130, complete sequence/gene="repA"/function="putative replication protein"_676-745	gi|32455896	GATGACTCACAGCGGCCCTATTTCGTGCGCTACGGCGTGAGCAAGGCCAACTATGGGGCACCGTTCAAAG	Transfer	repA	AR2-1-0328	Absent	Absent	Absent	Absent	Absent	Absent	Absent	Absent	Absent	Absent	Absent	Absent	Absent	Absent	Absent	Absent	Absent
1958	gi|37962716:c34826-33849 Salmonella typhimurium plasmid pU302L, complete sequence_828-897	gi|37962716	GTTAAAAGCGCCGAATGACGAGAGTAAGGAAAATCCGTTGCAACCTTCACCTGCGGAAAAAGTCAGTCCG	Transfer	repA	AR2-2-0393	Absent	Absent	Absent	Present	Absent	Absent	Absent	Present	Present	Absent	Absent	Present	Absent	Absent	Absent	Absent	Absent
2309	gi|58383237:c34826-33849 Salmonella typhimurium plasmid pU302L, complete sequence/gene="repA"/product="replication protein A"_817-886	gi|58383237	CGGCGTCCCCGGTTAAAAGCGCCGAATGACGAGAGTAAGGAAAATCCGTTGCAACCTTCACCTGCGGAAA	Transfer	repA	AR2-2-0638	Absent	Absent	Absent	Present	Absent	Absent	Absent	Present	Present	Absent	Absent	Present	Absent	Absent	Absent	Absent	Absent
2117	gi|2467210:4236-5390 Lactococcus lactis sp. lactis plasmid pK214 complete genome_525-594	gi|2467214	CAACCAATACGAGCATTACAGCAACAAGGGCGGACGAAGAGCCGAACAGGTAGAAGCCTACCGTAATCCG	Transfer	repB	AR2-1-0283	Absent	Absent	Absent	Absent	Absent	Absent	Absent	Absent	Absent	Absent	Absent	Absent	Absent	Absent	Absent	Absent	Absent
2460	gi|32455896:2047-3024 Uncultured eubacterium plasmid pIE1130, complete sequence/gene="repB"/function="putative replication protein"_331-400	gi|32455896	AACTATCAGGCATGGGTAAAAGTGGCTCAGGACGCCCCAGCAGGTCACAGGGGCGTAATCGCCCGGAAGC	Transfer	repB	AR2-1-0327	Absent	Absent	Absent	Absent	Absent	Absent	Absent	Absent	Absent	Absent	Absent	Absent	Absent	Absent	Absent	Absent	Absent
77	gi|14020964:c30750-29806 Staphylococcus aureus DNA, type III staphylococcal cassette chromosome mec, strain 85/2082_85-154	gi|14020964	AGCCGGTTGGACGCACATACTGTGTGCATATCTGATCCAAAATTAAGTTTTGATGCAATGACGATCGTTG	Transfer	repC	AR2-1-0088	Absent	Absent	Absent	Absent	Absent	Absent	Absent	Absent	Absent	Absent	Absent	Absent	Absent	Absent	Absent	Absent	Absent
1109	gi|32455896:4042-4986 Uncultured eubacterium plasmid pIE1130, complete sequence/gene="repC"/product="putative initiatior protein"_757-826	gi|32455896	AAGACCGGCAAGGCGTCCATAGACACCTTGTGCAGCTATGTCTGGCCGTCAGAAGCAAGCTCCTCAGCCA	Transfer	repC	AR2-1-0329	Absent	Absent	Absent	Absent	Absent	Absent	Absent	Absent	Absent	Absent	Absent	Absent	Absent	Absent	Absent	Absent	Absent
1282	gi|37962716:c26162-25311 Salmonella typhimurium plasmid pU302L, complete sequence_371-440	gi|37962716	CAGAGGTCGATAGTGGTGGGGCGCTCAAGCACATACAGGACTGCATCGAGCGCCTTTGGAAGGTATCCAT	Transfer	repC	AR2-2-0392	Absent	Absent	Absent	Absent	Absent	Absent	Absent	Present	Absent	Absent	Absent	Absent	Absent	Absent	Absent	Absent	Absent
1633	gi|58383237:c26162-25311 Salmonella typhimurium plasmid pU302L, complete sequence/gene="repC"/note="ORF.35c; similar to putative replication protein of Salmonella enterica serovar Typhi and replication protein C of plasmid RSF1010"/product="replication pr	gi|58383237	GGCAGAGGTCGATAGTGGTGGGGCGCTCAAGCACATACAGGACTGCATCGAGCGCCTTTGGAAGGTATCC	Transfer	repC	AR2-2-0637	Absent	Absent	Absent	Absent	Absent	Absent	Absent	Present	Absent	Absent	Absent	Absent	Absent	Present	Absent	Present	Absent
598	gi|2467210:c19755-18916 Lactococcus lactis sp. lactis plasmid pK214 complete genome_611-680	gi|2467219	GGACTTCGCCAGAAAAATTAAATGAACAAGCAATGGTTTACATGTTAATTCATGAAGAAGGCAAATGGGG	Transfer	repD	AR2-1-0288	Absent	Absent	Absent	Absent	Absent	Absent	Absent	Absent	Absent	Absent	Absent	Absent	Absent	Absent	Absent	Absent	Absent
1956	gi|37962716:616-1371 Salmonella typhimurium plasmid pU302L, complete sequence_310-379	gi|37962716	GGCGATGAAAAAGGCTATGAATCTTTTCCCTGGTTTATCAAACGTGCGCACAGTCCATCCAGAGGGCTTT	Transfer	repE	AR2-2-0385	Absent	Absent	Absent	Present	Absent	Absent	Absent	Present	Present	Absent	Absent	Present	Absent	Absent	Present	Absent	Absent
2306	gi|58383237:616-1371 Salmonella typhimurium plasmid pU302L, complete sequence /gene="repE"/note="ORF.01; similar to NP_061424 replication initiation protein of plasmid F"/product="replication initiation protein E"_248-317	gi|58383237	GGCAGGCATTGAAGAGTTTCGCGGGGAAGGAAGTGGTTTTTTATCGCCCTGAAGAGGATGCCGGCGATGA	Transfer	repE	AR2-2-0626	Absent	Present	Absent	Present	Absent	Absent	Absent	Present	Present	Absent	Absent	Present	Absent	Absent	Present	Absent	Absent
772	gi|37962716:51857-52663 Salmonella typhimurium plasmid pU302L, complete sequence_10-79	gi|37962716	TCCGTTATACACAGCCAGTCTGCAGTCATGGTACCGGCAGTGTATTCTGCCGGGCAGCCTGCATCGCTGC	Transfer	resD	AR2-1-0381	Absent	Absent	Absent	Absent	Absent	Absent	Absent	Present	Absent	Absent	Absent	Absent	Absent	Absent	Absent	Absent	Absent
940	gi|32469306:c23399-22950 Vibrio cholerae DNA, integrating antibiotic resistance gene element_297-366	gi|32469306	AGAACTCACGGTAAAGGAGCTTCAACTAAGGCCGTGCGTCAAGCTGATCCCAAGAAACCAGGCGTATGAG	Transfer	rumA	AR2-1-0353	Absent	Absent	Absent	Absent	Absent	Absent	Absent	Absent	Absent	Absent	Absent	Absent	Absent	Absent	Absent	Absent	Absent
2611	gi|10957190:c19834-18800 Salmonella typhi plasmid R27, complete sequence/gene="stbA"/function="'plasmid functions; plasmid maintenance, copy number'"_746-815	gi|10957190	TTCATCACCTAGTCGATAATCGTGAAAACAAAGCCTCGCTCAAGGTGTCCCCGGAAGATCTTGACGGCGT	Transfer	stbA	AR2-1-0015	Absent	Absent	Absent	Absent	Absent	Absent	Absent	Absent	Absent	Absent	Absent	Absent	Absent	Absent	Absent	Absent	Absent
265	gi|3319647:3608-4288 Enterococcus hirae psrfm, pbp3r, tnp genes and insertion sequence IS1216_327-396	gi|3319647	CACACAGTCAGCCTATGCTTTTCTTAAGCGGTTAGTGAAGCAGTTTGATGAACCCCGAGTTGTAGTCACA	Transfer	tnp	AR2-1-0356	Absent	Absent	Absent	Absent	Absent	Absent	Absent	Absent	Absent	Absent	Absent	Absent	Absent	Absent	Absent	Absent	Absent
2290	gi|32469306:4878-5471 Vibrio cholerae DNA, integrating antibiotic resistance gene element_440-509	gi|32469306	ATTCAACGTTGCGTCATTACGTCCAGCAAGCCTTGAACAGAGGTGAAGCATACCATCAGTTAAAACGTGC	Transfer	tnp	AR2-1-0347	Absent	Absent	Absent	Absent	Absent	Absent	Absent	Absent	Absent	Absent	Absent	Absent	Absent	Absent	Absent	Absent	Absent
1602	gi|15778307:132-1340 Propionibacterium acnes macrolide-lincosamide-streptogramin B resistance transposon Tn5432, complete sequence/gene="tnp1249a"/note="IS1249a transposase"_207-276	gi|15778307	AATATCACTCGACGACCTAGCCAAACGAAACGGTGTTAGCCGCGCCACCATGAAGCGGCGCTTCAAGTGG	Transfer	tnp1249a	AR2-1-0154	Absent	Absent	Absent	Absent	Absent	Absent	Absent	Absent	Absent	Absent	Absent	Absent	Absent	Absent	Absent	Absent	Absent
927	gi|15778307:3271-4479 Propionibacterium acnes macrolide-lincosamide-streptogramin B resistance transposon Tn5432, complete sequence_977-1046	gi|15778307	AACGACAACGCCGCATGCTGGATTGGTGGCTCTACTTAAAAACGGAACTGCCTGACGATCCAGTACGAAT	Transfer	tnp1249b	AR2-1-0157	Absent	Absent	Absent	Absent	Absent	Absent	Absent	Absent	Absent	Absent	Absent	Absent	Absent	Absent	Absent	Absent	Absent
263	gi|32469306:5585-8485 Vibrio cholerae DNA, integrating antibiotic resistance gene element_2085-2154	gi|32469306	CTTTAAAACCCGGTACTCCTCTAAGTATTTCGGCACCAACAAAGGGATCACGGCCATGACACTGGTGGCC	Transfer	tnpA	AR2-1-0348	Absent	Absent	Absent	Absent	Absent	Absent	Absent	Absent	Absent	Absent	Absent	Absent	Absent	Absent	Absent	Absent	Absent
448	gi|5689751:187-1449 Escherichia coli plasmid pST01 insertion sequence ISEcp1, tnpA gene for transposase_997-1066	gi|5689751	AAATACGACATGGCGGTGGGTCATCTCTTGCTAAAGTCATTTTGGGCGAATGAAGCCGTGTTTCAAATGA	Transfer	tnpA	AR2-2-0603	Present	Absent	Present	Present	Absent	Absent	Absent	Present	Absent	Absent	Absent	Present	Present	Present	Absent	Present	Present
450	gi|57903205:20370-23336 Shigella flexneri 2a SRL pathogenicity island, complete sequence/gene="tnpA"/note="similar to TnpA of Tn21 on plasmid R100"_2022-2091	gi|57903205	CACCACATCATCATCGGACGGACAGAATTTCCGAACCGCTAGCAAGGCAAAGAGCACGGGGCACATCAAC	Transfer	tnpA	AR2-2-0611	Present	Absent	Absent	Absent	Present	Absent	Absent	Present	Present	Absent	Absent	Absent	Absent	Present	Absent	Present	Absent
765	gi|2467210:23201-23887 Lactococcus lactis sp. lactis plasmid pK214 complete genome_530-599	gi|2467210	GACGCAATAAATTCTATCGAAGTTTACGCACTGCCTCACCCACGATTAAAGGCATGGAAGCCATCCGAGG	Transfer	tnpA	AR2-1-0281	Absent	Absent	Absent	Absent	Absent	Absent	Absent	Absent	Absent	Absent	Absent	Absent	Absent	Absent	Absent	Absent	Absent
766	gi|2467210:9592-10353 Lactococcus lactis sp. lactis plasmid pK214 complete genome_397-466	gi|2467210	CGGATGCAAGATAAACTGGTGAGGGATTGCTTCTTACAAGCTTGTGGGAAAGAACATCCTCAGCCTGGCT	Transfer	tnpA	AR2-1-0285	Absent	Absent	Absent	Absent	Absent	Absent	Absent	Absent	Absent	Absent	Absent	Absent	Absent	Absent	Absent	Absent	Absent
1262	gi|14020964:c57518-56433 Staphylococcus aureus DNA, type III staphylococcal cassette chromosome mec, strain 85/2082_926-995	gi|14020964	CAACGCAGCTAATTAGGGAAGGATGGGATGTTGCGTTCGTTCAAAAGAGATTAGGTCACGCACATGTTCA	Transfer	tnpA	AR2-1-0097	Absent	Absent	Absent	Absent	Absent	Absent	Absent	Absent	Absent	Absent	Absent	Absent	Absent	Absent	Absent	Absent	Absent
1614	gi|32469306:20717-22330 Vibrio cholerae DNA, integrating antibiotic resistance gene element_1173-1242	gi|32469306	ACAATGCAATCTCCTGGAGCAACTGTTAAGGCAGGTGTTCTTGTGCCTTGAATGTGAGGCCGGTAAAGGC	Transfer	tnpA	AR2-1-0346	Absent	Absent	Absent	Absent	Absent	Absent	Absent	Absent	Absent	Absent	Absent	Absent	Absent	Absent	Absent	Absent	Absent
1971	gi|5566608:358-1293 Bacteroides fragilis transposon Tn4555 TnpA (tnpA), integrase (int), TnpC (tnpC), excisionase (xis), mobilization protein (mobA), and beta-lactamase (cfxA) genes, complete cds; and unknown genes_176-245	gi|5566608	TCACCTTTTCCAAAGCAGCCATCCTCATGGGCTGTTCCCGACAGTACATTTACAAACTTGTAGCCATCGG	Transfer	tnpA	AR2-2-0589	Absent	Absent	Absent	Absent	Absent	Absent	Absent	Absent	Absent	Absent	Absent	Absent	Absent	Absent	Absent	Absent	Absent
1804	gi|58383237:29930-31129 Salmonella typhimurium plasmid pU302L, complete sequence/gene="tnpAIS1294"/note="ORF.41; similar to NP_085231.1 IS1294 transposase of Shigella flexneri"_932-1001	gi|58383237	AGATGGTGAGGTACTTCGGGTTCCTTGCCAACCGTGTGTGTGGAGAGAAGCTGCCGCAGGTGTACCGTGC	Transfer	tnpAIS1294	AR2-2-0621	Absent	Absent	Absent	Present	Absent	Absent	Absent	Absent	Absent	Absent	Absent	Absent	Absent	Absent	Absent	Absent	Absent
1632	gi|58383237:74932-76044 Salmonella typhimurium plasmid pU302L, complete sequence/gene="tnpAIS186"/product="IS186 transposase"_172-241	gi|58383237	CGTGAAGTCACTGCATGGGCTCAGCTCCATGACGTTGCAACATTATCTGACGTGGCTCTCCTGAAGCGGC	Transfer	tnpAIS186	AR2-2-0633	Absent	Absent	Absent	Present	Present	Present	Present	Present	Present	Present	Present	Absent	Present	Present	Present	Present	Absent
1960	gi|37962716:c84443-83739 Salmonella typhimurium plasmid pU302L, complete sequence_351-420	gi|37962716	GTTTCTGGGTAAAATCCTCAACAACGTGAAGAAGTGGCAGATCCCGCGATTCATCAACACGGATAAAGCG	Transfer	tnpAIS26	AR2-2-0401	Present	Present	Present	Present	Absent	Present	Present	Present	Present	Present	Present	Present	Present	Present	Present	Present	Absent
2311	gi|58383237:c84443-83739 Salmonella typhimurium plasmid pU302L, complete sequence/gene="tnpAIS26"/note="ORF.104c; similar to AAG45725.1 IS26 transposase of Escherichia coli"_267-336	gi|58383237	GTATCTGTACCGGGCCGTCGACAGCCGGGGCCGCACTGTCGATTTTTATCTCTCCTCCCGTCGTAACAGC	Transfer	tnpAIS26	AR2-2-0646	Present	Present	Present	Present	Absent	Present	Present	Present	Present	Present	Present	Present	Present	Present	Present	Present	Present
1634	gi|58383237:c65428-64424 Salmonella typhimurium plasmid pU302L, complete sequence/gene="tnpAIS4321"/note="ORF.81c; similar to NP_569426.1 putative transposase of Salmonella enterica subsp. enterica serovar Typhi"_289-358	gi|58383237	ATCTGTGAAGCAGCATCACGTCCATCTATGCGTTTCGTGCAGCCCAGAACCGAATCTCAGCAGGCAATGC	Transfer	tnpAIS4321	AR2-2-0641	Present	Present	Absent	Absent	Absent	Absent	Absent	Absent	Absent	Present	Present	Absent	Present	Present	Present	Present	Present
2635	gi|37962716:c77660-76656 Salmonella typhimurium plasmid pU302L, complete sequence_429-498	gi|37962716	TCTGCTGGAATTTGGTATCAGCGTTCCGCGAGGTGCTGCCGTTATTAGTCGACTGAGTACCCTTCTTGAG	Transfer	tnpAIS4321	AR2-2-0398	Present	Present	Absent	Absent	Absent	Absent	Absent	Absent	Absent	Present	Present	Absent	Present	Present	Present	Present	Absent
2308	gi|58383237:79606-80400 Salmonella typhimurium plasmid pU302L, complete sequence /gene="tnpAIS6100"/product="IS6100 transposase"_484-553	gi|58383237	GAAGGAAAGCTGGACCGGGAGACGGCCCACCGGCAGGTGAAGTATCTCAATAACGTGATCGAGGCCGATC	Transfer	tnpAIS6100	AR2-2-0634	Absent	Absent	Absent	Absent	Absent	Absent	Absent	Present	Absent	Absent	Present	Absent	Present	Absent	Absent	Absent	Absent
586	gi|14020964:c56436-54544 Staphylococcus aureus DNA, type III staphylococcal cassette chromosome mec, strain 85/2082_1379-1448	gi|14020964	ATAGATTCCATGCCCATGCCTTTCGCCATACAGTAGGAACAAGAATGATTAACAACGGGATGCCCCAGCA	Transfer	tnpB	AR2-1-0096	Absent	Absent	Absent	Absent	Absent	Absent	Absent	Absent	Absent	Absent	Absent	Absent	Absent	Absent	Absent	Absent	Absent
2451	gi|21885263:9799-11292 Vibrio cholerae STX transposon-like element and pilus assembly region, complete sequence /gene="tnpB"/note="similar to orfA from Escherichia coli"_552-621	gi|21885263	TCTGAATGTTCACTTCCACATGCTGTTTCTCGACGGTGTGTATGTCGAGCAATCCCACGGCTCAGCGCGT	Transfer	tnpB	AR2-1-0219	Absent	Absent	Absent	Absent	Present	Absent	Absent	Absent	Absent	Absent	Absent	Absent	Absent	Absent	Present	Absent	Absent
1295	gi|5566608:2801-3658 Bacteroides fragilis transposon Tn4555 TnpA (tnpA), integrase (int), TnpC (tnpC), excisionase (xis), mobilization protein (mobA), and beta-lactamase (cfxA) genes, complete cds; and unknown genes_298-367	gi|5566608	TCTGTGCCTGGACCTACATCAGTCCCTGAGCCTGTACCCGAATCATCCCCGACAAAAGAAGAGACACTTA	Transfer	tnpC	AR2-2-0588	Absent	Absent	Absent	Absent	Absent	Absent	Absent	Absent	Absent	Absent	Absent	Absent	Absent	Absent	Absent	Absent	Absent
2106	gi|14020964:c54537-54160 Staphylococcus aureus DNA, type III staphylococcal cassette chromosome mec, strain 85/2082_197-266	gi|14020964	TCGAATCCCTTCGTGAGCGTCAAATAACAGCAAATGTAGTCTCAAAACCCAAGAAAAGTTCTCGTTCGGA	Transfer	tnpC	AR2-1-0095	Absent	Absent	Absent	Absent	Absent	Absent	Absent	Absent	Absent	Absent	Absent	Absent	Absent	Absent	Absent	Absent	Absent
251	gi|15778307:2574-3146 Propionibacterium acnes macrolide-lincosamide-streptogramin B resistance transposon Tn5432, complete sequence/gene="tnpCX"/note="transposase"_209-278	gi|15778307	ACCCAACAACTTCATGTGCGCCTTCCACGCTACCGGTGCACCAACAAGCGTTGCTTGCAGAAGATCTTCC	Transfer	tnpCX	AR2-1-0156	Absent	Absent	Absent	Absent	Absent	Absent	Absent	Absent	Absent	Absent	Absent	Absent	Absent	Absent	Absent	Absent	Absent
1801	gi|57903205:19097-19681 Shigella flexneri 2a SRL pathogenicity island, complete sequence/gene="tnpM"/note="putative role in Tn21 transposition_202-271	gi|57903205	GACGTTCAGTGCAGCCGTCTTCTGAAAACGACAATGGAGGTGGTAGCCGAGGGTGTGGAAACACCCGACT	Transfer	tnpM	AR2-2-0609	Absent	Absent	Absent	Absent	Absent	Absent	Absent	Absent	Absent	Absent	Absent	Absent	Present	Absent	Absent	Absent	Absent
89	gi|2467210:21-593 Lactococcus lactis sp. lactis plasmid pK214 complete genome_327-396	gi|2467210	TGCCTTTGCTCAATTTGAAAGAGATATGATTGTTAGCAGAACACAAGAGGGAAAAGAATATTCAAGAAAA	Transfer	tnpR	AR2-1-0280	Absent	Absent	Absent	Absent	Absent	Absent	Absent	Absent	Absent	Absent	Absent	Absent	Absent	Absent	Absent	Absent	Absent
925	gi|155010:<3338-3655 Klebsiella pneumoniae transposon Tn1331, complete sequence_111-180	gi|155010	TGAACGCCGGAGGATCCTAGAGCGCACGAATGAGGGCCGACAGGAAGCAAAGCTGAAAGGAATCAAATTT	Transfer	tnpR	AR2-1-0149	Present	Present	Present	Absent	Present	Absent	Absent	Present	Absent	Present	Absent	Absent	Present	Present	Absent	Present	Absent
1442	gi|2467210:c15678-15127 Lactococcus lactis sp. lactis plasmid pK214 complete genome_153-222	gi|2467210	TTCTCGGCCCGGAGACACAATTGTCGTTTGGCGATTGGATCGATTGGGAAGAAATATGGAGGATTTAATC	Transfer	tnpR	AR2-1-0286	Absent	Absent	Absent	Absent	Absent	Absent	Absent	Absent	Absent	Absent	Absent	Absent	Absent	Absent	Absent	Absent	Absent
2277	gi|155010:53-610 Klebsiella pneumoniae transposon Tn1331, complete sequence_37-106	gi|155010	CAGCAGTCCCTCGATATTCAGATCAGAGCGCTCAAAGATGCAGGGGTAAAAGCTAACCGCATCTTTACCG	Transfer	tnpR	AR2-1-0151	Absent	Present	Absent	Absent	Absent	Absent	Absent	Absent	Absent	Present	Absent	Absent	Absent	Absent	Absent	Absent	Absent
2477	gi|57903205:19807-20367 Shigella flexneri 2a SRL pathogenicity island, complete sequence /gene="tnpR" /note="similar to TnpR of Tn21 on plasmid R100"_9-78	gi|57903205	ACAGCGCATTGGGTATATCAGGGTCAGCACCTTCGACCAGAACCCGGAACGGCAACTGGAAGGCGTCAAG	Transfer	tnpR	AR2-2-0610	Absent	Absent	Absent	Absent	Present	Absent	Absent	Present	Absent	Absent	Absent	Absent	Absent	Absent	Absent	Absent	Absent
582	gi|10957190:c103899-101815 Salmonella typhi plasmid R27, complete sequence/gene="traG"_1361-1430	gi|10957190	TCAGTACCGGCGGAGTTCTGTATATCTCGCTCGATGGCCTTTCCAACCCGGAATCAGCCCGGGCCATTTC	Transfer	traG	AR2-1-0008	Absent	Absent	Absent	Absent	Absent	Absent	Absent	Absent	Absent	Absent	Absent	Absent	Absent	Absent	Absent	Absent	Absent
1258	gi|10957190:c106934-103899 Salmonella typhi plasmid R27, complete sequence/gene="traI"_2062-2131	gi|10957190	GTAAACGAAGCTGCTTCGCCTCCACAAACACCGCTTGAACTCCCCCAACCACGACTGAATGCACCTGTGG	Transfer	traI	AR2-1-0009	Absent	Absent	Absent	Absent	Absent	Absent	Absent	Absent	Absent	Absent	Absent	Absent	Absent	Absent	Absent	Absent	Absent
75	gi|14020964:10901-12793 Staphylococcus aureus DNA, type III staphylococcal cassette chromosome mec, strain 85/2082_1413-1482	gi|14020964	AGGAACAAGAATGATTAACAACGGGGTGCCCCAGCATATTGTGCAGAAATTTTTGGGACATGAAAGCCCA	Transfer	transposase_B	AR2-1-0080	Absent	Absent	Absent	Absent	Absent	Absent	Absent	Absent	Absent	Absent	Absent	Absent	Absent	Absent	Absent	Absent	Absent
2304	gi|5081740:<1->191 Pseudomonas sp. B13 IncP-beta plasmid pB12 TrfA2 (trfA2) gene, partial cds_24-93	gi|5081740	ATGTTCGACTACTTTGCCACCCACAAGGAGCCGTACCCGCTCAAGCTGGAGACGTTCCGGCTCATGTGCG	Transfer	trfA2	AR2-2-0546	Absent	Absent	Absent	Absent	Absent	Absent	Absent	Absent	Absent	Absent	Absent	Absent	Absent	Absent	Absent	Absent	Absent
2612	gi|10957190:c34852-33494 Salmonella typhi plasmid R27, complete sequence/gene="trhB"/function="plasmid functions; conjugal transfer"/product="putative transfer protein"_367-436	gi|10957190	TCAAGAAATGGTAATCGCAATCTCGATGCAGGCGGACCACGCAACAACGTCAATGAACAAGCCCCAGCAA	Transfer	trhB	AR2-1-0019	Absent	Absent	Absent	Absent	Absent	Absent	Absent	Absent	Absent	Absent	Absent	Absent	Absent	Absent	Absent	Absent	Absent
584	gi|10957190:c31146-28465 Salmonella typhi plasmid R27, complete sequence/gene="trhC"/function="plasmid functions; conjugal transfer"/product="putative transfer protein"_2321-2390	gi|10957190	TCACCTCATCGGTTGGTCGCGCACTAACGGCTAACTCGCCGTGGAAGATCATCATGAAGCAGGAAAAGGA	Transfer	trhC	AR2-1-0016	Absent	Absent	Absent	Absent	Absent	Absent	Absent	Absent	Absent	Absent	Absent	Absent	Absent	Absent	Absent	Absent	Absent
1934	gi|10957190:c10886-9378 Salmonella typhi plasmid R27, complete sequence/gene="trhF"/function="plasmid functions; conjugal transfer"_1118-1187	gi|10957190	AAGATAAGCAGGGTCGCGTCATTGCTTCTGCTGGCGAGCTCATTAACCCACTGGCCAGGTTCCCGCAGAA	Transfer	trhF	AR2-1-0010	Absent	Absent	Absent	Absent	Absent	Absent	Absent	Absent	Absent	Absent	Absent	Absent	Absent	Absent	Absent	Absent	Absent
2610	gi|10957190:c11385-10873 Salmonella typhi plasmid R27, complete sequence/gene="trhF"/function="plasmid functions; conjugal transfer"_401-470	gi|10957190	TTCCGGAAGGGGAGGTCTTTTTAATTGGGCAAACGGACCACTCATGGGACTCACGTTTTTGGGGGCCGGT	Transfer	trhF	AR2-1-0011	Absent	Absent	Absent	Absent	Absent	Absent	Absent	Absent	Absent	Absent	Absent	Absent	Absent	Absent	Absent	Absent	Absent
1261	gi|10957190:c8158-4982 Salmonella typhi plasmid R27, complete sequence/gene="trhN"/function="plasmid functions; conjugal transfer"_2179-2248	gi|10957190	AACTGGACTGGAGGGGAGAGCGGAACCTGGGCATCAATGGCTAACTCAGTGGGTGAATGGACTGCATCGG	Transfer	trhN	AR2-1-0021	Absent	Absent	Absent	Absent	Absent	Absent	Absent	Absent	Absent	Absent	Absent	Absent	Absent	Absent	Absent	Absent	Absent
2613	gi|10957190:c9128-8181 Salmonella typhi plasmid R27, complete sequence/gene="trhU"/function="plasmid functions; conjugal transfer"_104-173	gi|10957190	CCGCCCCCTCACGCCCTGGTTGCTATTGCACGGATCAAAATGGGATACCAGAAATCGGATGGCAGCTAAG	Transfer	trhU	AR2-1-0023	Absent	Absent	Absent	Absent	Absent	Absent	Absent	Absent	Absent	Absent	Absent	Absent	Absent	Absent	Absent	Absent	Absent
1260	gi|10957190:c32105-31155 Salmonella typhi plasmid R27, complete sequence/gene="trhV"/function="plasmid functions; conjugal transfer"/product="putative transfer protein"_657-726	gi|10957190	TACACAAGGCTACAAACAGGCAGTCGTTGCACCAGAGCCTCTTGCTGTGCTTCAGCAAGGCCGCGTCATG	Transfer	trhV	AR2-1-0017	Absent	Absent	Absent	Absent	Absent	Absent	Absent	Absent	Absent	Absent	Absent	Absent	Absent	Absent	Absent	Absent	Absent
2647	gi|5566608:3858-4232 Bacteroides fragilis transposon Tn4555 TnpA (tnpA), integrase (int), TnpC (tnpC), excisionase (xis), mobilization protein (mobA), and beta-lactamase (cfxA) genes, complete cds; and unknown genes_122-191	gi|5566608	TGGACACCCACGTGCCCATGTCTGTGGACGAGGCAGCAGAGTATTTAGGTATCCCTAAGGGTACGCTCTA	Transfer	xis	AR2-2-0590	Absent	Absent	Absent	Absent	Absent	Absent	Absent	Absent	Absent	Absent	Absent	Absent	Absent	Absent	Absent	Absent	Absent
274	gi|47679404:91-549 Salmonella enterica class I integron dihydrofolate reductase type I (dfr1) and aminoglycoside adenylyltransferase (aadA1) genes, complete cds/gene="dfr1"/function="confers resistance to trimethoprim"_100-169	gi|47679404	CAATGGCTGTTGGTTGGACGCAAGACTTTTGAATCAATGGGAGCATTACCCAACCGAAAGTATGCGGTCG	Trimethoprim	dfr1	AR2-2-0535	Present	Absent	Absent	Absent	Absent	Absent	Absent	Absent	Absent	Absent	Absent	Absent	Absent	Present	Absent	Present	Absent
587	gi|14091021:42-515 Aeromonas salmonicida subsp. salmonicida class I integron dihydrofolate reductase (dfr16) gene, complete cds_128-197	gi|14091021	TTGGACGCAAAACTTTTGAGTCAATGGGCGCTCTCCCAAATCGAAAGTATGCAGTTGTAACTCGCTCTAA	Trimethoprim	dfr16	AR2-1-0100	Absent	Absent	Absent	Absent	Absent	Absent	Absent	Absent	Absent	Absent	Absent	Absent	Absent	Absent	Absent	Absent	Absent
1104	gi|24209699:119-592 Uncultured bacterium plasmid pCEm1 class I integron gene cassette array dihydrofolate reductase (dfr17) and aminoglycoside-3''-adenylyltransferase (aadA5) genes, complete cds_19-88	gi|24209699	TCTGCAGTGTCAGAAAATGGCGTAATCGGTAGTGGTCCTGATATCCCGTGGTCAGTAAAAGGTGAGCAAC	Trimethoprim	dfr17	AR2-1-0237	Absent	Absent	Present	Present	Present	Absent	Absent	Absent	Present	Absent	Absent	Present	Absent	Absent	Absent	Absent	Absent
1625	gi|47679401:217-588 Escherichia coli class I integron dihydrofolate reductase (dfr17) and aminoglycoside-3''-adenylyltransferase (aadA5) genes, complete cds/gene="dfr17"/function="confers resistance to trimethoprim"_2-71	gi|47679401	TGGGTGTTCTTCCAAATCGCAAATATGCAGTAGTGTCAAAGAACGGAATTTCAAGCTCAAATGAAAACGT	Trimethoprim	dfr17	AR2-2-0533	Absent	Absent	Present	Present	Absent	Absent	Absent	Absent	Present	Absent	Absent	Present	Absent	Absent	Absent	Absent	Absent
84	gi|17157968:5494-6057 Escherichia coli integron In7 plasmid pDGO100, partial sequence/gene="dfrA10"/note="confers resistance to trimethoprim; previously dhfrX"_37-106	gi|17157968	ACCAGAGCATTCGGTAATCAAGGCAAATTACCTTGGCAATTCATTAAAGAAGATATGCAGTTCTTCCAGA	Trimethoprim	dfrA10	AR2-1-0188	Absent	Absent	Absent	Absent	Absent	Absent	Absent	Absent	Absent	Absent	Absent	Absent	Absent	Absent	Absent	Absent	Absent
254	gi|24209702:1709-1945 Uncultured bacterium plasmid pCEm5 class I integron gene cassette array Orf2a (orf2a), beta-lactamase (oxa10), Orf2b (orf2b), and dihydrofolate reductase (dfrB2) genes, complete cds_96-165	gi|24209702	GAAATCTGGTGCCGCTTGGCAGGGTCAAGTCGTCGGTTGGTATTGCACAAAACTCACTCCTGAAGGCTAT	Trimethoprim	dfrB2	AR2-1-0240	Absent	Absent	Absent	Absent	Absent	Absent	Absent	Absent	Absent	Absent	Absent	Absent	Absent	Absent	Absent	Absent	Absent
2456	gi|24209702:1709-1945 Uncultured bacterium plasmid pCEm5 class I integron gene cassette array Orf2a (orf2a), beta-lactamase (oxa10), Orf2b (orf2b), and dihydrofolate reductase (dfrB2) genes, complete cds/gene="dfrB2"/note="confers resistance against trime	gi|24209702	ACGCAAGAAATCTGGTGCCGCTTGGCAGGGTCAAGTCGTCGGTTGGTATTGCACAAAACTCACTCCTGAA	Trimethoprim	dfrB2	AR2-1-0239	Absent	Absent	Absent	Absent	Absent	Absent	Absent	Absent	Absent	Absent	Absent	Absent	Absent	Absent	Absent	Absent	Absent
258	gi|24209732:111-404 Uncultured bacterium plasmid pSp39 class I integron gene cassette array dihydrofolate reductase (dfrII), chloramphenicol acetyltransferase (catB2), and aminoglycoside-3'-adenylyltransferase (aadA1) genes, complete cds_3-72	gi|24209732	GCAGCGTGTCGTCGGGCCACATAGAACACCTAGAAGTTCACAAGAAAGGTCGGAAATGGAACGAAGTAGC	Trimethoprim	dfrII	AR2-1-0256	Absent	Absent	Absent	Absent	Absent	Absent	Absent	Absent	Absent	Absent	Absent	Absent	Absent	Absent	Absent	Absent	Absent
2285	gi|24209732:111-404 Uncultured bacterium plasmid pSp39 class I integron gene cassette array dihydrofolate reductase (dfrII), chloramphenicol acetyltransferase (catB2), and aminoglycoside-3'-adenylyltransferase (aadA1) genes, complete cds /gene="dfrII"/not	gi|24209732	AATCCAGTTGCTGGCAATTTTGTATTCCCATCGAACGCCACGTTTGGTATGGGAGATCGCGTGCGCAAGA	Trimethoprim	dfrII	AR2-1-0255	Absent	Absent	Absent	Absent	Absent	Absent	Absent	Absent	Absent	Absent	Absent	Absent	Absent	Absent	Absent	Absent	Absent
2614	gi|14091019:98-334 Aeromonas salmonicida subsp. salmonicida class I integron dihydrofolate reductase (dfrIIc) gene, complete cds_141-210	gi|14091019	CACAAAACTGACCCCTGAAGGCTATGCCGTCGAGTCCGAGTCTCACCCCGGTTCAGTACAGATTTATCCT	Trimethoprim	dfrIIc	AR2-1-0099	Absent	Absent	Absent	Absent	Absent	Absent	Absent	Absent	Absent	Absent	Absent	Absent	Absent	Absent	Absent	Absent	Absent
428	gi|24209695:117-590 Uncultured bacterium plasmid-encoded class I integron gene cassette array dihydrofolate reductase (dfrV) gene, complete cds_135-204	gi|24209695	CAAGACGTTCGAATCTATGGGAGCACTCCCTAATAGGAAATACGCGGTCGTTACTCGCTCAGCCTGGACG	Trimethoprim	dfrV	AR2-1-0236	Absent	Absent	Absent	Absent	Absent	Absent	Absent	Absent	Absent	Absent	Present	Absent	Present	Absent	Absent	Absent	Absent
2455	gi|24209695:117-590 Uncultured bacterium plasmid-encoded class I integron gene cassette array dihydrofolate reductase (dfrV) gene, complete cds/gene="dfrV"/note="confers resistance against trimethoprim"_18-87	gi|24209695	GGCTGCAAAAGCGAAAAACGGAGTGATTGGTTGCGGTCCACACATACCCTGGTCCGCGAAAGGAGAGCAG	Trimethoprim	dfrV	AR2-1-0235	Absent	Absent	Absent	Absent	Absent	Absent	Absent	Absent	Absent	Absent	Absent	Absent	Absent	Absent	Absent	Absent	Absent
931	gi|24209716:119-592 Uncultured bacterium plasmid-encoded class I integron gene cassette array dihydrofolate reductase (dfrVII) gene, complete cds/gene="dfrVII"/note="confers resistance against trimethoprim"_14-83	gi|24209716	TGATTTCTGCAACGTCAGAAAATGGCGTAATCGGTAATGGCCCTGATATCCCATGGTCAGCAAAAGGTGA	Trimethoprim	dfrVII	AR2-1-0245	Absent	Absent	Absent	Present	Present	Absent	Absent	Absent	Present	Absent	Absent	Absent	Absent	Absent	Absent	Absent	Absent
2303	gi|4973271:1-507 Streptococcus pneumoniae isolate bb66 dihydrofolate reductase (dhf) gene, complete cds/gene="dhf"/note="trimethoprim resistance (MIC > 8 ug/ml)" /product="dihydrofolate reductase"_117-186	gi|4973271	GAATCATGCTATCTTGATGGGGCGTGTGACCTTTGATGGGATGGGGCGTCGCTTGCTTCCAAAACGGGAA	Trimethoprim	dhf	AR2-2-0542	Absent	Absent	Absent	Absent	Absent	Absent	Absent	Absent	Absent	Absent	Absent	Absent	Absent	Absent	Absent	Absent	Absent
591	gi|14861605:14-487 Salmonella typhimurium DT104 plasmid pDEP61 dihydrofolate reductase type 1b (dhfr1b) gene, complete cds/gene="dhfr1b"/function="trimethoprim resistance"_123-192	gi|14861605	TCTGGTGGGTCGCAAGACGTTTGAATCTATGGGCGCACTCCCCAATAGGAAATACGCGGTCGTTACCCGC	Trimethoprim	dhfr1b	AR2-1-0116	Absent	Present	Absent	Absent	Absent	Absent	Absent	Absent	Absent	Absent	Present	Absent	Present	Absent	Absent	Absent	Absent
1267	gi|14861605:14-487 Salmonella typhimurium DT104 plasmid pDEP61 dihydrofolate reductase type 1b (dhfr1b) gene, complete cds_295-364	gi|14861605	GGCGGAGAAATTTACCGAGAAACATTACCCATGGCCTCTACGCTCCACTTATCGACGATCGACATCGAGC	Trimethoprim	dhfr1b	AR2-1-0117	Absent	Absent	Absent	Absent	Absent	Absent	Absent	Absent	Absent	Absent	Absent	Absent	Absent	Absent	Absent	Absent	Absent
425	gi|21898656:106-603 Uncultured bacterium plasmid pEry5 integron-specific gene cassette array dihydrofolate reductase type XII (dhfrXII) and streptomycin/spectinomycin adenylyltransferase (aadA2) genes; and unknown gene/gene="dhfrXII"/function="trimethopri	gi|21898656	CCACTGGCTGCGTAGTTGTTTCAACGCTGTCGCACGCTATCGCTTTGGCATCCGAACTCGGCAATGAACT	Trimethoprim	dhfrXII	AR2-1-0224	Absent	Absent	Absent	Absent	Absent	Absent	Absent	Absent	Absent	Absent	Absent	Absent	Absent	Absent	Absent	Absent	Absent
1101	gi|21898656:106-603 Uncultured bacterium plasmid pEry5 integron-specific gene cassette array dihydrofolate reductase type XII (dhfrXII) and streptomycin/spectinomycin adenylyltransferase (aadA2) genes; and unknown gene_157-226	gi|21898656	TTTGAGTCTATCGGCAAGCCTCTACCGAACCGTCACACATTGGTAATCTCACGCCAAGCTAACTACCGCG	Trimethoprim	dhfrXII	AR2-1-0225	Absent	Absent	Absent	Absent	Absent	Absent	Absent	Absent	Absent	Absent	Absent	Absent	Absent	Absent	Absent	Absent	Absent
421	gi|153143:2819-4954 Streptomyces coelicolor ORF1-4 (actII) gene, complete cds/gene="actII"/note="ORF2"_1674-1743	gi|153143	CTTCTTCAACCACGTCTTCGACTTCGCGGGAGCCGATTCGGCCTTCCCCCTGTGGGTCTTCGTCTTCCTG		actII	AR2-1-0136	Absent	Absent	Absent	Absent	Absent	Absent	Absent	Absent	Absent	Absent	Absent	Absent	Absent	Absent	Absent	Absent	Absent
1097	gi|153143:5104-5871 Streptomyces coelicolor ORF1-4 (actII) gene, complete cds/gene="actII"/note="ORF4"_546-615	gi|153143	GATGATTCCGGAACTCCGGTCCCTGGTAATTTCGCATCCGCTGAACGAGACCCTGCACGCCAAACTGATG		actII	AR2-1-0137	Absent	Absent	Absent	Absent	Absent	Absent	Absent	Absent	Absent	Absent	Absent	Absent	Absent	Absent	Absent	Absent	Absent
1773	gi|153143:c972-193 Streptomyces coelicolor ORF1-4 (actII) gene, complete cds/gene="actII"/note="ORF1"_180-249	gi|153143	GCTGAAGACCGGACACGCCTCGCTGTACGCGCACGTGGGGAACCGGGACGAGCTGCTCGACCTCGTCTTC		actII	AR2-1-0138	Absent	Absent	Absent	Absent	Absent	Absent	Absent	Absent	Absent	Absent	Absent	Absent	Absent	Absent	Absent	Absent	Absent
2448	gi|153143:1083-2819 Streptomyces coelicolor ORF1-4 (actII) gene, complete cds /gene="actII"/note="ORF2"_1027-1096	gi|153143	ATGACGCCCTGGTCGGTGTTCCTCGTCGTCGGCGCGATCCTGACCGGGGCGGTGCTGGGATCGAAGTTCG		actII	AR2-1-0135	Absent	Absent	Absent	Absent	Absent	Absent	Absent	Absent	Absent	Absent	Absent	Absent	Absent	Absent	Absent	Absent	Absent
594	gi|18699002:c392-<1 Corynebacterium glutamicum alanine racemase (alr) gene, complete cds; and unknown genes_126-195	gi|18699002	CATCCCAGGTGTAGCTTTCGGCCACGACTGGATGAAATCCATCAAGTACTACCACCAAACTTTGCGACAC		alr	AR2-1-0200	Absent	Absent	Absent	Absent	Absent	Absent	Absent	Absent	Absent	Absent	Absent	Absent	Absent	Absent	Absent	Absent	Absent
2621	gi|18699002:487-1572 Corynebacterium glutamicum alanine racemase (alr) gene, complete cds; and unknown genes_603-672	gi|18699002	ATTCTTGACTCGATCTGATTTACACATGGAGATGGTCCGACCGGGTTTGGCCTTTTATGGGTTGGAACCC		alr	AR2-1-0199	Absent	Absent	Absent	Absent	Absent	Absent	Absent	Absent	Absent	Absent	Absent	Absent	Absent	Absent	Absent	Absent	Absent
73	gi|13785452:50219-50989 Staphylococcus aureus DNA, resistance island Type-II SCCmec(Staphylococcal cassette chromosome mec) /gene="ant(4')"_167-236	gi|13785452	TGATGTGTGTCATGTCAACAGAGGAAGCAGAGTTCAGCCATGAATGGACAACCGGTGAGTGGAAGGTGGA		ant(4)	AR2-1-0072	Absent	Absent	Absent	Absent	Absent	Absent	Absent	Absent	Absent	Absent	Absent	Absent	Absent	Absent	Absent	Absent	Absent
2608	gi|7800243:c346-1, c180461-179821 Salmonella typhi R27 plasmid complete sequence_153-222	gi|7800243	TCAATCAGAAGATAAACATTCAGGCCCGGAACTGGAGCCTAGTGTGTCGGAAGATGTTGCTTTGCCTGGT		AR2-1-0003	AR2-1-0003	Absent	Absent	Absent	Absent	Absent	Absent	Absent	Absent	Absent	Absent	Absent	Absent	Absent	Absent	Absent	Absent	Absent
2444	gi|13093786:247782-248513 Mycobacterium leprae strain TN complete genome; segment 10/10_8-77	gi|13093786	CATATATCACGACAAAGTCGTGGAATCCAGGAAACCAGAGCAGATATTCGAGACCGCGCAGACTAAGCGC		AR2-1-0047	AR2-1-0047	Absent	Absent	Absent	Absent	Absent	Absent	Absent	Absent	Absent	Absent	Absent	Absent	Absent	Absent	Absent	Absent	Absent
244	gi|13421507:c2449-1958 Caulobacter crescentus CB15 section 35 of 359 of the complete genome_340-409	gi|13421507	GCCGCCTTCCTGATCTGCGACTGCTGCGGCGCGACCCGCGAGATCGAACCCAAGGCCAGCGCCGAGATCA		AR2-1-0056	AR2-1-0056	Absent	Absent	Absent	Absent	Absent	Absent	Absent	Absent	Absent	Absent	Absent	Absent	Absent	Absent	Absent	Absent	Absent
1597	gi|13424588:c8522-8130 Caulobacter crescentus CB15 section 286 of 359 of the complete genome_22-91	gi|13424588	GTACACCCTATGCCGACCGATACGGACATTTTTGAATCGCTCCGCCAGGAGCTGCGGCGGGGAACCCTGA		AR2-1-0062	AR2-1-0062	Absent	Absent	Absent	Absent	Absent	Absent	Absent	Absent	Absent	Absent	Absent	Absent	Absent	Absent	Absent	Absent	Absent
2273	gi|13425086:7034-7330 Caulobacter crescentus CB15 section 325 of 359 of the complete genome_112-181	gi|13425086	GTTTCGGAGTCGGTGCTCAGCAAGCACGTGAAGACCCTGGAGGAGGCCGGCTACGTCAAGGTCAAGAAAG		AR2-1-0063	AR2-1-0063	Absent	Absent	Absent	Absent	Absent	Absent	Absent	Absent	Absent	Absent	Absent	Absent	Absent	Absent	Absent	Absent	Absent
922	gi|13621504:3387-3620 Streptococcus pyogenes M1 GAS, section 19 of 167 of the complete genome_12-81	gi|13621504	TGGGTTTATCAATGTGATGCCTTCCCAAGTGGATAAGCGTTATAAGCAAGTAGTGTTAGCGCAGGTTGGT		AR2-1-0065	AR2-1-0065	Absent	Absent	Absent	Absent	Absent	Absent	Absent	Absent	Absent	Absent	Absent	Absent	Absent	Absent	Absent	Absent	Absent
1427	gi|14020964:13415-13780 Staphylococcus aureus DNA, type III staphylococcal cassette chromosome mec, strain 85/2082/product="cadmium resistance protein B"_155-224	gi|14020964	TAGAGGGAGAGTTATGTGTTTGTGATGTAGCTAATATCATTGAATCTTCAACGGCTACGGCATCCCATCA		AR2-1-0082	AR2-1-0082	Absent	Absent	Absent	Absent	Absent	Absent	Absent	Absent	Absent	Absent	Absent	Absent	Absent	Absent	Absent	Absent	Absent
2103	gi|14020964:13773-16187 Staphylococcus aureus DNA, type III staphylococcal cassette chromosome mec, strain 85/2082_1958-2027	gi|14020964	ATCAAGGTACCGCAGAAGCAATCGGTGCTCATGTAGGCGTTTCTGATATTCAGTCCGAATTGTTGCCACA		AR2-1-0083	AR2-1-0083	Absent	Absent	Absent	Absent	Absent	Absent	Absent	Absent	Absent	Absent	Absent	Absent	Absent	Absent	Absent	Absent	Absent
752	gi|14020964:52369-53100 Staphylococcus aureus DNA, type III staphylococcal cassette chromosome mec, strain 85/2082/product="rRNA adenine N-6-methyltransferase"_382-451	gi|14020964	GAGAAGGGATTTGCGAAAAGATTGCAAAATCTGCAACGAGCTTTGGGTTTACTATTAATGGTGGAGATGG		AR2-1-0085	AR2-1-0085	Absent	Absent	Absent	Absent	Absent	Absent	Absent	Absent	Absent	Absent	Absent	Absent	Absent	Absent	Absent	Absent	Absent
1430	gi|14020964:c51767-51198 Staphylococcus aureus DNA, type III staphylococcal cassette chromosome mec, strain 85/2082_2-71	gi|14020964	TGTCTCCAAAGAAAGGCAGAGCATTAGATATCGGATGTGGCTCGGGTTTGTTAGTGGAGAAATTAGCAAG		AR2-1-0094	AR2-1-0094	Absent	Absent	Absent	Absent	Absent	Absent	Absent	Absent	Absent	Absent	Absent	Absent	Absent	Absent	Absent	Absent	Absent
1938	gi|14020964:c61025-59472 Staphylococcus aureus DNA, type III staphylococcal cassette chromosome mec, strain 85/2082_403-472	gi|14020964	CGCCAGACTTTGATTTCGAATGTGAAACTTTCTATGAATGCTAAGGCAAGGAGCGGAGAGGCAATCACCG		AR2-1-0098	AR2-1-0098	Absent	Absent	Absent	Absent	Absent	Absent	Absent	Absent	Absent	Absent	Absent	Absent	Absent	Absent	Absent	Absent	Absent
1265	gi|14524254:c6803-6336 Sinorhizobium meliloti 1021 plasmid pSymA section 102 of 121 of the complete plasmid sequence_181-250	gi|14524254	ATTGCCAACACCCTTGCACTGGAATCCAGCACTCTTACACCACTCTTGAAGCGCCTTGAGACATCCGGCT		AR2-1-0109	AR2-1-0109	Absent	Absent	Absent	Absent	Absent	Absent	Absent	Absent	Absent	Absent	Absent	Absent	Absent	Absent	Absent	Absent	Absent
1094	gi|15023422:3845-5170 Clostridium acetobutylicum ATCC 824 section 59 of 356 of the complete genome_1160-1229	gi|15023422	TTGGAGGTTCAATTGGATCATTTGTTGCAGCTGTATTTTGGCAAAAGTTTGGATGGAGTGGTGTGTGTGC		AR2-1-0125	AR2-1-0125	Absent	Absent	Absent	Absent	Absent	Absent	Absent	Absent	Absent	Absent	Absent	Absent	Absent	Absent	Absent	Absent	Absent
1770	gi|15072928:194438-194863 Sinorhizobium meliloti 1021 complete chromosome; segment 1/12_56-125	gi|15072928	CGGACTTCTACGTCAGGCATCTAAGCTTCGAGGCGCTTTTCGTAAGCGATTGGTACATGCACCTCCAGTC		AR2-1-0126	AR2-1-0126	Absent	Absent	Absent	Absent	Absent	Absent	Absent	Absent	Absent	Absent	Absent	Absent	Absent	Absent	Absent	Absent	Absent
419	gi|15074266:c243642-243133 Sinorhizobium meliloti 1021 complete chromosome; segment 6/12_364-433	gi|15074266	GAGTCGGGAAACCTGCCGTCGATCCGTCTCCATGAGCAACTCGGTTTTCGCGAGACCGGCCATATGAAGG		AR2-1-0128	AR2-1-0128	Absent	Absent	Absent	Absent	Absent	Absent	Absent	Absent	Absent	Absent	Absent	Absent	Absent	Absent	Absent	Absent	Absent
1095	gi|15074266:c244608-243814 Sinorhizobium meliloti 1021 complete chromosome; segment 6/12_573-642	gi|15074266	CAATCTCTTCTGCAATCTGGAGCTTCCCGTCGTAAGCGCTCCGGGGCGCCTAACCAGACAGCTTGCAATC		AR2-1-0129	AR2-1-0129	Absent	Absent	Absent	Absent	Absent	Absent	Absent	Absent	Absent	Absent	Absent	Absent	Absent	Absent	Absent	Absent	Absent
2447	gi|15076142:126639-127196 Sinorhizobium meliloti 1021 complete chromosome; segment 12/12_201-270	gi|15076142	CTATGCCTATGCCTCCGCCTTCCGCAACCGCACCGCCTATCGGTTCCTGGTGGAGGATTCGATCTATCTT		AR2-1-0131	AR2-1-0131	Absent	Absent	Absent	Absent	Absent	Absent	Absent	Absent	Absent	Absent	Absent	Absent	Absent	Absent	Absent	Absent	Absent
2449	gi|1532136:2949-3728 Propionibacterium freudenreichii ferrochelatase (hemH), aminolevulinic acid dehydratase (hemB), membrane-bound transport protein, and repressor protein genes, complete cds/function=regulator of antibiotic resistance"/product="represso	gi|1532136	CTGCAGTTCTTCATGACCTTCCAGAGCGTGCCGGACGAGGACATCGTGGACATCGTGGACACGGTTTTCC		AR2-1-0139	AR2-1-0139	Absent	Absent	Absent	Absent	Absent	Absent	Absent	Absent	Absent	Absent	Absent	Absent	Absent	Absent	Absent	Absent	Absent
422	gi|1532136:c2900-1437 Propionibacterium freudenreichii ferrochelatase (hemH), aminolevulinic acid dehydratase (hemB), membrane-bound transport protein, and repressor protein genes, complete cds/function="antibiotic resistance"/product="membrane-bound tran	gi|1532136	TCGGTCACCCTGACGCTGGTGGGCGCCACCCTGTTCTCGGCCAACTTCCTGTTGCCGCTGTACTTCCAGT		AR2-1-0140	AR2-1-0140	Absent	Absent	Absent	Absent	Absent	Absent	Absent	Absent	Absent	Absent	Absent	Absent	Absent	Absent	Absent	Absent	Absent
250	gi|15723943:c2428-2000 Citrobacter rodentium strain DBS100 plasmid pCRP3, complete sequence_113-182	gi|15723943	CCTTTAACACACTACTTAACCTGATCGTTCACTGGTGGAGTTTGCAAGAGTGGCCGCATCCGTCAATGGA		AR2-1-0152	AR2-1-0152	Absent	Absent	Absent	Absent	Absent	Absent	Absent	Absent	Absent	Absent	Absent	Absent	Absent	Absent	Absent	Absent	Absent
1603	gi|16197747:3031-3456 Vibrio cholerae biovar eltor SXT(ET) constin locus resistance integron TraF (traF), site-specific tyrosine recombinase (intI9), and dihydrofolate reductase (dfrA1) genes, complete cds; and unknown genes_78-147	gi|16197747	TTTGGCAAACCAGTACTACTTCAAACCTTACGCAGAAATGGATTATGAATCGGCATCCATCGGGTTGAAC		AR2-1-0158	AR2-1-0158	Absent	Absent	Absent	Absent	Absent	Absent	Absent	Absent	Absent	Absent	Absent	Absent	Absent	Absent	Absent	Absent	Absent
252	gi|16197747:c5540-5295 Vibrio cholerae biovar eltor SXT(ET) constin locus resistance integron TraF (traF), site-specific tyrosine recombinase (intI9), and dihydrofolate reductase (dfrA1) genes, complete cds; and unknown genes_28-97	gi|16197747	TTCTCTGGTGGCGCCTTTTTTAACCTGCTCGTGGAAGATGCTGATGAGCTTCACTCTCGACTAACCCAAG		AR2-1-0160	AR2-1-0160	Absent	Absent	Absent	Absent	Absent	Absent	Absent	Absent	Absent	Absent	Absent	Absent	Absent	Absent	Absent	Absent	Absent
928	gi|16197747:c945-1 Vibrio cholerae biovar eltor SXT(ET) constin locus resistance integron TraF (traF), site-specific tyrosine recombinase (intI9), and dihydrofolate reductase (dfrA1) genes, complete cds; and unknown genes_668-737	gi|16197747	AATCCTTGTCCGTTACGACTGTCCCTGCCGTGTTCTTAGTTGATCCGCCTAATGTCATCACTCCGATTGG		AR2-1-0161	AR2-1-0161	Absent	Absent	Absent	Absent	Absent	Absent	Absent	Absent	Absent	Absent	Absent	Absent	Absent	Absent	Absent	Absent	Absent
253	gi|16262453:1291827-1292054 Sinorhizobium meliloti 1021 plasmid pSymA, complete sequence/function=Cell Processes; Protection responses; drug/analog sensitivity and resistance_132-201	gi|16262453	CTATCTGGGCAAGGTCAGGGACGACTGGGGAAATCGGCAGTCTGCTTCCGAGCGGACAGCAACATTTCTG		AR2-1-0164	AR2-1-0164	Absent	Absent	Absent	Absent	Absent	Absent	Absent	Absent	Absent	Absent	Absent	Absent	Absent	Absent	Absent	Absent	Absent
929	gi|16262453:1341022-1342191 Sinorhizobium meliloti 1021 plasmid pSymA, complete sequence/function=Cell processes; Transport of small molecules /note=glimmer prediction; similar to putative chloramphenicol transporter in several organisms, including Salmon	gi|16262453	CTGGTTCTTGGCTTCCTCCTGATCCTTCTCTACACATCGCTTGGCGGACGCAGTTTGACCGTGCTCGTGC		AR2-1-0165	AR2-1-0165	Absent	Absent	Absent	Absent	Absent	Absent	Absent	Absent	Absent	Absent	Absent	Absent	Absent	Absent	Absent	Absent	Absent
1605	gi|16262453:709769-710926 Sinorhizobium meliloti 1021 plasmid pSymA, complete sequencefunction=Cell processes; Transport of small molecules/note=glimmer prediction; similar to putative antibiotic resistance protein (GI:7474435) and putative transportprote	gi|16262453	CTAGGTGACCTCGTGGAAAATCGTCGGCTGATCGTGACCATGATCGGCGTGGTTACTCTCGCCCTGATCG		AR2-1-0166	AR2-1-0166	Absent	Absent	Absent	Absent	Absent	Absent	Absent	Absent	Absent	Absent	Absent	Absent	Absent	Absent	Absent	Absent	Absent
79	gi|16262453:c1074193-1073045 Sinorhizobium meliloti 1021 plasmid pSymA, complete sequence/locus_tag=SMa1885/function=Cell Processes; Protection responses; drug/analog sensitivity and resistance_236-305	gi|16262453	AGAGCAATCTTGGTTTTCGCGTACCCGGCAAGATCGTTGAGCGACTGGTCGACGTGGGTCAGCAGGTCAA		AR2-1-0168	AR2-1-0168	Absent	Absent	Absent	Absent	Absent	Absent	Absent	Absent	Absent	Absent	Absent	Absent	Absent	Absent	Absent	Absent	Absent
755	gi|16262453:c1103166-1101631 Sinorhizobium meliloti 1021 plasmid pSymA, complete sequence/locus_tag=SMa1939/function=Cell Processes; Protection responses; drug/analog sensitivity and resistance_1096-1165	gi|16262453	CTGCAAATGGACGAGCCGCGCAAGCGGTTTGGAGCCATGATGTCAGGCCTGGATATTCACTACGATCTCG		AR2-1-0169	AR2-1-0169	Absent	Absent	Absent	Absent	Absent	Absent	Absent	Absent	Absent	Absent	Absent	Absent	Absent	Absent	Absent	Absent	Absent
756	gi|16262453:c931026-927892 Sinorhizobium meliloti 1021 plasmid pSymA, complete sequence/locus_tag=SMa1664/function=Cell Processes; Protection responses; drug/analog sensitivity and resistance_2241-2310	gi|16262453	CCACCTCGGCTCGTCCTATGTCGATGATTTCAACATCTTCTCGCGCGTGTACCAGGTGCGGATCCAGGAT		AR2-1-0173	AR2-1-0173	Absent	Absent	Absent	Absent	Absent	Absent	Absent	Absent	Absent	Absent	Absent	Absent	Absent	Absent	Absent	Absent	Absent
760	gi|17429991:179552-180100 Ralstonia solanacearum GMI1000 chromosome, complete sequence; segment 17/19_56-125	gi|17429991	AGCATGCGTCCGCCATCCTCGAGATCCTGAACGAGGCCATCGTGAATTCGACGGCCCTGTACGACTACGT		AR2-1-0189	AR2-1-0189	Absent	Absent	Absent	Absent	Absent	Absent	Absent	Absent	Absent	Absent	Absent	Absent	Absent	Absent	Absent	Absent	Absent
2112	gi|17431752:87238-88677 Ralstonia solanacearum GMI1000 megaplasmid, complete sequence; segment 9/11_1034-1103	gi|17431752	TTAGCGATAGATATCCATCCGGCTTGCTTTGCAGTGTAGGGCTCATCGTCCTGACTCTTGGGATGGTTTC		AR2-1-0191	AR2-1-0191	Absent	Absent	Absent	Absent	Absent	Absent	Absent	Absent	Absent	Absent	Absent	Absent	Absent	Absent	Absent	Absent	Absent
2622	gi|19713441:4275-4751 Fusobacterium nucleatum subsp. nucleatum ATCC 25586, section 60 of 197 of the complete genome_295-364	gi|19713441	TGTGTTATGGGAACAGGTTTAATTTCATTTGTGGAAGATAAGGAAGAAAAAGCAATGGCTTTAAATGAAA		AR2-1-0203	AR2-1-0203	Absent	Absent	Absent	Absent	Absent	Absent	Absent	Absent	Absent	Absent	Absent	Absent	Absent	Absent	Absent	Absent	Absent
1777	gi|21898656:715-1005 Uncultured bacterium plasmid pEry5 integron-specific gene cassette array dihydrofolate reductase type XII (dhfrXII) and streptomycin/spectinomycin adenylyltransferase (aadA2) genes; and unknown gene_87-156	gi|21898656	CAGGTTTTCAGTCCTTTTGGGCTCTAGCCCTTGCGTAGCAAGCGCAAGCAGCTATCGTTTTTGCAGTGCT		AR2-1-0226	AR2-1-0226	Absent	Absent	Absent	Absent	Absent	Absent	Absent	Absent	Absent	Absent	Absent	Absent	Absent	Absent	Absent	Absent	Absent
2454	gi|22726377:c58488-57295 Ruegeria sp. PR1b plasmid pSD25, complete sequence/note="putative antibiotic-resistance protein; similar to chloramphenical resistance protein of Streptomyces venezuelae"_679-748	gi|22726377	ATCCAAGCTTTGCTGTTCGCCTCGTTCTCCGCGTTCTGGACGGTCCTTGCACTTTATCTCGACAGCCCGA		AR2-1-0231	AR2-1-0231	Absent	Absent	Absent	Absent	Absent	Absent	Absent	Absent	Absent	Absent	Absent	Absent	Absent	Absent	Absent	Absent	Absent
427	gi|22726377:c58488-57295 Ruegeria sp. PR1b plasmid pSD25, complete sequence_103-172	gi|22726377	GCCAATATCTATTATAATCAGCCAATGCTGGAGATCATACAGAGTGACCTTGGTGTGCGCATGACGGCGC		AR2-1-0232	AR2-1-0232	Absent	Absent	Absent	Absent	Absent	Absent	Absent	Absent	Absent	Absent	Absent	Absent	Absent	Absent	Absent	Absent	Absent
2287	gi|24209736:c2813-1812 Uncultured bacterium plasmid pSp7 class I integron gene cassette arrayaminoglycoside-2''-adenylyltransferase (aadB), amino glycoside-3'-adenylyltransferase (aadA1), and putative transposase genes, complete cds/product="putative tran	gi|24209736	CCGAGCTCGCACCCCTGAGCCGTCTGCTGCATATCGTCCTGGCCGAAATCAACCTGTATGAACAGTGCAT		AR2-1-0263	AR2-1-0263	Absent	Absent	Absent	Absent	Absent	Absent	Absent	Absent	Absent	Absent	Absent	Absent	Absent	Absent	Absent	Absent	Absent
2114	gi|24413907:170945-171376 Streptomyces coelicolor A3(2) complete genome; segment 25/29_106-175	gi|24413907	GCGACAGCTCAGGCCCTGTGGGCCATCGACCCGGACCAGGCACCGCCCTCGATGAAGACACTGGCCGGCC		AR2-1-0271	AR2-1-0271	Absent	Absent	Absent	Absent	Absent	Absent	Absent	Absent	Absent	Absent	Absent	Absent	Absent	Absent	Absent	Absent	Absent
1441	gi|2467210:24906-25265 Lactococcus lactis sp. lactis plasmid pK214 complete genome_43-112	gi|2467210	TTGGGTCTTGCGATTAAAGAAGCCCGTCTTAGTAAAGGATTGACTCGTGAGCAGGTAGGATCAATGATCC		AR2-1-0282	AR2-1-0282	Absent	Absent	Absent	Absent	Absent	Absent	Absent	Absent	Absent	Absent	Absent	Absent	Absent	Absent	Absent	Absent	Absent
599	gi|2467210:c25946-25779 Lactococcus lactis sp. lactis plasmid pK214 complete genome_1-70	gi|2467210	CTGTGCCCTATATGTGGCAATAAGACCCGTTTAAAAATGAGGGAAGATACTGAATTAAAAAATTTCCCTC		AR2-1-0292	AR2-1-0292	Absent	Absent	Absent	Absent	Absent	Absent	Absent	Absent	Absent	Absent	Absent	Absent	Absent	Absent	Absent	Absent	Absent
602	gi|27314460:198962-200152 Staphylococcus epidermidis ATCC 12228, section 1 of 9 of the complete genome_145-214	gi|27314460	GGAGCTTATATGCTAACGGCAATGCTATTTCGTCCCTGGGCTGGTCAAATTATTGCACGTATTGGTCCGA		AR2-1-0304	AR2-1-0304	Absent	Absent	Absent	Absent	Absent	Absent	Absent	Absent	Absent	Absent	Absent	Absent	Absent	Absent	Absent	Absent	Absent
1781	gi|29539351:1223-2170 Staphylococcus aureus DNA, typeIVc staphylococcal cassette chromosome mec, strain MR108_479-548	gi|29539351	TCGGTCATTGGGAAGCTGACACAATTGTATCCAGCAGAGGCAAAAGTAAAGGGTGCATTGCTACTTTCGC		AR2-1-0314	AR2-1-0314	Absent	Absent	Absent	Absent	Absent	Absent	Absent	Absent	Absent	Absent	Absent	Absent	Absent	Absent	Absent	Absent	Absent
2457	gi|29539351:17507-18688 Staphylococcus aureus DNA, typeIVc staphylococcal cassette chromosome mec, strain MR108_290-359	gi|29539351	GGAAAAAGAGTATTCAAAACCATGAATCAAAGATGAATGAGGATTCTAAAGCCCTCTACCATGAATTGGT		AR2-1-0315	AR2-1-0315	Absent	Absent	Absent	Absent	Absent	Absent	Absent	Absent	Absent	Absent	Absent	Absent	Absent	Absent	Absent	Absent	Absent
1106	gi|29539351:c1037-663 Staphylococcus aureus DNA, typeIVc staphylococcal cassette chromosome mec, strain MR108_164-233	gi|29539351	TAAAAAATTTTTACAATACAGATCTACCAGCAATACCTCATACCAAATTGAGAGATGCCCTTGCTCACGA		AR2-1-0317	AR2-1-0317	Absent	Absent	Absent	Absent	Absent	Absent	Absent	Absent	Absent	Absent	Absent	Absent	Absent	Absent	Absent	Absent	Absent
1782	gi|29539351:c30108-28936 Staphylococcus aureus DNA, typeIVc staphylococcal cassette chromosome mec, strain MR108_931-1000	gi|29539351	TGCGCATCATTGGATGATGGATTCGAAGACGCCTTTCAATATACCGTACAAGGAAATTCCCACAATCGAC		AR2-1-0318	AR2-1-0318	Absent	Absent	Absent	Absent	Absent	Absent	Absent	Absent	Absent	Absent	Absent	Absent	Absent	Absent	Absent	Absent	Absent
2458	gi|29539351:c3684-2878 Staphylococcus aureus DNA, typeIVc staphylococcal cassette chromosome mec, strain MR108_599-668	gi|29539351	AAGGTTGTCCTTATGATAACGCAGTTGCGGAAGCAACGATGAAAGCAATGAAAACCGAATTTGTAAAACA		AR2-1-0319	AR2-1-0319	Absent	Absent	Absent	Absent	Absent	Absent	Absent	Absent	Absent	Absent	Absent	Absent	Absent	Absent	Absent	Absent	Absent
1783	gi|3152962:2985-3170 Escherichia coli plasmid p4821 mobA gene and ORF2, ORF3, ORF4 and ORF5_45-114	gi|3152962	CTGGCTTCTTCCGGTGCTTTGCTTTTTGCTCACATGTTCTTTCCGGCTTTATCCCCTGATTCTGTGGATA		AR2-1-0322	AR2-1-0322	Absent	Absent	Absent	Absent	Absent	Absent	Absent	Absent	Absent	Absent	Absent	Absent	Absent	Absent	Absent	Absent	Absent
1108	gi|32446259:223963-224487 Pirellula sp. strain 1 complete genome; segment 17/24_355-424	gi|32446259	TTGGTAAAGCCAATTGTCGAACATCTTCGCGAACTTGAACACGAAGTCATGAGCGAACTAAAACGTCGCG		AR2-1-0325	AR2-1-0325	Absent	Absent	Absent	Absent	Absent	Absent	Absent	Absent	Absent	Absent	Absent	Absent	Absent	Absent	Absent	Absent	Absent
1444	gi|34577204:20993-21667 Staphylococcus aureus SCCmec type IVc element, complete sequence_106-175	gi|34577204	AGGGAACGTGGTGTAAACGTTCATCATTCAACGGTCTACCGTTGGGTTCAAGAATATGCCCCAATTTTGT		AR2-1-0366	AR2-1-0366	Absent	Absent	Absent	Absent	Absent	Absent	Absent	Absent	Absent	Absent	Absent	Absent	Absent	Absent	Absent	Absent	Absent
1447	gi|37962716:29930-31129 Salmonella typhimurium plasmid pU302L, complete sequence_919-988	gi|37962716	GAGAAGTTTTTTAAGATGGTGAGGTACTTCGGGTTCCTTGCCAACCGTGTGTGTGGAGAGAAGCTGCCGC		AR2-1-0378	AR2-1-0378	Absent	Absent	Absent	Present	Absent	Absent	Absent	Absent	Absent	Absent	Absent	Absent	Absent	Absent	Absent	Absent	Absent
1281	gi|37962716:70248-70955 Salmonella typhimurium plasmid pU302L, complete sequence_321-390	gi|37962716	GACCAAGCAGAAGCGCAGCCTAGCGGCCTTTCACCGCGAAGTCACTCAGGTGTGCAAGGCTCAAAAACTG		AR2-2-0388	AR2-2-0388	Absent	Absent	Absent	Absent	Absent	Absent	Absent	Absent	Absent	Absent	Absent	Absent	Absent	Absent	Absent	Absent	Absent
2636	gi|37962716:c8716-8546 Salmonella typhimurium plasmid pU302L, complete sequence_1-70	gi|37962716	TTGCAGGGTGAGACCGCGAAATCTGAGCGGGTGAACGACCGGAAAATCACGGCAGACGGGAAGGAGGGAC		AR2-2-0402	AR2-2-0402	Absent	Absent	Absent	Present	Present	Present	Present	Present	Present	Absent	Absent	Present	Absent	Absent	Absent	Absent	Absent
1111	gi|38490250:c259382-258450 Mycobacterium tuberculosis H37Rv complete genome; segment 5/13_628-697	gi|38490250	AAAGTCGAAATCACCACCTTGGTGCATATGCATTCGTCGCTGTTGGTTGCCTACCTTGCGCTGCTGATCG		AR2-2-0408	AR2-2-0408	Absent	Absent	Absent	Absent	Absent	Absent	Absent	Absent	Absent	Absent	Absent	Absent	Absent	Absent	Absent	Absent	Absent
1787	gi|38490250:c260279-259494 Mycobacterium tuberculosis H37Rv complete genome; segment 5/13_89-158	gi|38490250	AGTTCAGCCTGGAATTGAAGCTGCTGTTACGCAACGGCGAGCAACTGCTGTTGACCATGTTCATCCCGAT		AR2-2-0409	AR2-2-0409	Absent	Absent	Absent	Absent	Absent	Absent	Absent	Absent	Absent	Absent	Absent	Absent	Absent	Absent	Absent	Absent	Absent
2463	gi|38490250:c261217-260276 Mycobacterium tuberculosis H37Rv complete genome; segment 5/13_50-119	gi|38490250	TATGTAAGCGATACGGGTCAATAACCGCCGTTTCCAACCTCGATCTCGACGTGCATGACGCCGAAGTGAT		AR2-2-0410	AR2-2-0410	Absent	Absent	Absent	Absent	Absent	Absent	Absent	Absent	Absent	Absent	Absent	Absent	Absent	Absent	Absent	Absent	Absent
436	gi|38490319:c149940-146794 Mycobacterium tuberculosis H37Rv complete genome; segment 11/13_146-215	gi|38490319	ATATCCAGCGTTCCTTCCCGTCCTACGACATCGGGAGCCTGTCCTGGATTCTGAACGGCTATAACATCGT		AR2-2-0411	AR2-2-0411	Absent	Absent	Absent	Absent	Absent	Absent	Absent	Absent	Absent	Absent	Absent	Absent	Absent	Absent	Absent	Absent	Absent
1788	gi|38684030:107911-109326 Mycobacterium tuberculosis H37Rv complete genome; segment 6/13_820-889	gi|38684030	GGACCGTTGAAATGGATTTACCTGACCATGTCGGTGCAGATGATTGCGGCAATGGTCGATACCTACGTGC		AR2-2-0413	AR2-2-0413	Absent	Absent	Absent	Absent	Absent	Absent	Absent	Absent	Absent	Absent	Absent	Absent	Absent	Absent	Absent	Absent	Absent
1792	gi|3955037:50-601 Streptomyces peucetius ORF1 and ORF2/function="putative multiple antibiotic resistance"/note="unnamed protein product; ORF1"_8-77	gi|3955037	GTTGCGTCATGGCGACCGTCTCCTCTGCGGCAGTCCCCGAGGGCTACTCTACTTTGTGGAGGTGCTACAT		AR2-2-0429	AR2-2-0429	Absent	Absent	Absent	Absent	Absent	Absent	Absent	Absent	Absent	Absent	Absent	Absent	Absent	Absent	Absent	Absent	Absent
2468	gi|3955037:50-601 Streptomyces peucetius ORF1 and ORF2_40-109	gi|3955037	GTCCCCGAGGGCTACTCTACTTTGTGGAGGTGCTACATAGTGAAGTCATTTCACGATATGCCGGAGCGGC		AR2-2-0430	AR2-2-0430	Absent	Absent	Absent	Absent	Absent	Absent	Absent	Absent	Absent	Absent	Absent	Absent	Absent	Absent	Absent	Absent	Absent
266	gi|3955037:c2220-1540 Streptomyces peucetius ORF1 and ORF2/function="induction of antibiotic production"/note="unnamed protein product; ORF2"_487-556	gi|3955037	GAGCTGACCGACCGGATCGGCGAGCTGGCCAAGGACACGGAGGTCGTCGTCTACTGCCGCGGCGAGTACT		AR2-2-0431	AR2-2-0431	Absent	Absent	Absent	Absent	Absent	Absent	Absent	Absent	Absent	Absent	Absent	Absent	Absent	Absent	Absent	Absent	Absent
271	gi|41352785:c122081-121245 Mycobacterium tuberculosis H37Rv complete genome; segment 12/13_497-566	gi|41352785	AGGTGGCGTTGGACTTTCCGGAACTGGTGATCGTGTGCGGACATGTCGGCTATCCGTGGACCGAGGAGAT		AR2-2-0451	AR2-2-0451	Absent	Absent	Absent	Absent	Absent	Absent	Absent	Absent	Absent	Absent	Absent	Absent	Absent	Absent	Absent	Absent	Absent
947	gi|41353422:c231002-230244 Mycobacterium tuberculosis H37Rv complete genome; segment 9/13_173-242	gi|41353422	GTTATGGATTCGACCTGGTCGGATACTACCCACTGATCCTCACCGCGTTCCTGTTGTTGACCAGCATCAT		AR2-2-0452	AR2-2-0452	Absent	Absent	Absent	Absent	Absent	Absent	Absent	Absent	Absent	Absent	Absent	Absent	Absent	Absent	Absent	Absent	Absent
1623	gi|41353422:c231712-230999 Mycobacterium tuberculosis H37Rv complete genome; segment 9/13_144-213	gi|41353422	CTATGTCCTGGTGGGTGATATCGCGATCATCGGGTTCTTCTTCGTCGGCGGGACCGTGTTCTTCGAGAAG		AR2-2-0453	AR2-2-0453	Absent	Absent	Absent	Absent	Absent	Absent	Absent	Absent	Absent	Absent	Absent	Absent	Absent	Absent	Absent	Absent	Absent
2299	gi|41353422:c232614-231709 Mycobacterium tuberculosis H37Rv complete genome; segment 9/13_291-360	gi|41353422	CTTCGAGCTGCCCAACCACTACCAAAAGCTCACCGGGTATGAGAACCTGCGCTTCTTCGCCTCGCTGTAC		AR2-2-0454	AR2-2-0454	Absent	Absent	Absent	Absent	Absent	Absent	Absent	Absent	Absent	Absent	Absent	Absent	Absent	Absent	Absent	Absent	Absent
97	gi|41353667:c150180-149257 Mycobacterium tuberculosis H37Rv complete genome; segment 8/13_70-139	gi|41353667	ATTGACGATCTTCGGGAAGGATTTCCCGTCGAGCTGCTGTCGTATTTCGAGGTCTTCACCAAGACGACGA		AR2-2-0455	AR2-2-0455	Absent	Absent	Absent	Absent	Absent	Absent	Absent	Absent	Absent	Absent	Absent	Absent	Absent	Absent	Absent	Absent	Absent
773	gi|41395023:235754-236185 Mycobacterium avium subsp. paratuberculosis str. k10, section 3 of 16 of the complete genome_245-314	gi|41395023	CGCATCCCGTCGACGGCCGGCAGGTGCTGGTCTCGGTCTCCGAGGCCGGGGCCGAATTGGTCAAGGCCAA		AR2-2-0456	AR2-2-0456	Absent	Absent	Absent	Absent	Absent	Absent	Absent	Absent	Absent	Absent	Absent	Absent	Absent	Absent	Absent	Absent	Absent
774	gi|42630:95-604 E. coli plasmid R100 gene X/note="unnamed protein product; X polypeptide"_351-420	gi|42630	CAATGCCGGATTCAGGAAGACCGAACGCCAGAACCAGAGACGTCTTGCCTACGCATCAGAGGTTTACCGG		AR2-2-0460	AR2-2-0460	Absent	Absent	Present	Present	Absent	Absent	Absent	Present	Present	Absent	Absent	Present	Present	Absent	Present	Absent	Absent
1450	gi|42632302:c1249201-1248011 Oceanobacillus iheyensis HTE831 DNA, complete genome_362-431	gi|42632302	CGATTGCCGCTGATATCATTCCAGCTTCTCGTAAAGGGGCCGGGTTAGGCTATTTTGCTATGGCAATGAA		AR2-2-0461	AR2-2-0461	Absent	Absent	Absent	Absent	Absent	Absent	Absent	Absent	Absent	Absent	Absent	Absent	Absent	Absent	Absent	Absent	Absent
2126	gi|42632302:c3198111-3196921 Oceanobacillus iheyensis HTE831 DNA, complete genome_945-1014	gi|42632302	CGGAGCAATTCAACCAGCTCTACAAGCATGGGCTGTTAATAAAGCGCCTAGTGATCGAAAGGGGATGGCT		AR2-2-0462	AR2-2-0462	Absent	Absent	Absent	Absent	Absent	Absent	Absent	Absent	Absent	Absent	Absent	Absent	Absent	Absent	Absent	Absent	Absent
100	gi|434708:164-1078 Streptomyces verticillus beta-hydroxylase, bleomycin/phleomycin binding protein, ankyrin homologue, bleomycin and transport protein gene, complete cds/note="similar to aspartyl(asparaginyl)beta-hydroxylase"_728-797	gi|434708	AGCGGACGTCTTTCGCGGACCGCGTGACGGGATTTATGAACAGGCAGGGCATCAGCCGGGTGGAATTGGC		AR2-2-0467	AR2-2-0467	Absent	Absent	Absent	Absent	Absent	Absent	Absent	Absent	Absent	Absent	Absent	Absent	Absent	Absent	Absent	Absent	Absent
776	gi|434708:2548-3453 Streptomyces verticillus beta-hydroxylase, bleomycin/phleomycin binding protein, ankyrin homologue, bleomycin and transport protein gene, complete cds/function="antibiotic resistance"/product="bleomycin acetyltransferase"_497-566	gi|434708	ACGAGATGGTCGTCCTGGGAAAGGCCCGCGCCGAGGAACCCCTGACGACCCTCGCCGTGATCACGGAACT		AR2-2-0468	AR2-2-0468	Absent	Absent	Absent	Absent	Absent	Absent	Absent	Absent	Absent	Absent	Absent	Absent	Absent	Absent	Absent	Absent	Absent
1452	gi|434708:3489-4469 Streptomyces verticillus beta-hydroxylase, bleomycin/phleomycin binding protein, ankyrin homologue, bleomycin and transport protein gene, complete cds/note="ORF3"/function="augments bleomycin resistance from binding protein"_556-625	gi|434708	GGAATGGAGGTCGTCAAGCTCCGTATGACCGATCCCCGTATGTACCACCTCGACTGCACGGTCTTCCCCC		AR2-2-0469	AR2-2-0469	Absent	Absent	Absent	Absent	Absent	Absent	Absent	Absent	Absent	Absent	Absent	Absent	Absent	Absent	Absent	Absent	Absent
1453	gi|43744:485-1285 Transposon Tn5 central region with bleomycin and streptomycin resistance genes/note=unnamed protein product; put. Streptomycin phosphotranferase_511-580	gi|43744	ATCGACCCGCACGGACTGCTCGGCGAGCGCACCTTCGACTATGCCAACATCTTCACGAATCCCGATCTCA		AR2-2-0473	AR2-2-0473	Absent	Absent	Absent	Absent	Absent	Absent	Absent	Absent	Absent	Absent	Absent	Absent	Absent	Absent	Absent	Absent	Absent
1290	gi|4581956:1-828 Acinetobacter baumannii gene encoding OXA beta-lactamase/function="antibiotic resistance"_644-713	gi|4581956	GCCGCATGGGTTGGTGGGTAGGATGGGTTGAGTGGCCGACTGGCCCCGTATTTTTCGCACTGAATATTGA		AR2-2-0496	AR2-2-0496	Absent	Absent	Absent	Absent	Absent	Absent	Absent	Absent	Absent	Absent	Absent	Absent	Absent	Absent	Absent	Absent	Absent
1796	gi|46371978:c353-<1 Uncultured soil bacterium clone CR10 putative transposase gene, partial cds; and aminoglycoside 6'-N-acetyltransferase gene, complete cds/product="putative transposase_237-306	gi|46371978	ATTTGCCCATGGGTATGCCGGCGACTTCTGGACGCTGGATCGGATCGGTCAATTGATTTGGCAGTTGTTT		AR2-2-0517	AR2-2-0517	Absent	Absent	Absent	Absent	Absent	Absent	Absent	Absent	Absent	Absent	Absent	Absent	Absent	Absent	Absent	Absent	Absent
1121	gi|46399275:c646447-646109 Parachlamydia-related symbiont UWE25, complete genome_164-233	gi|46399275	TCAGCGGCGTTGACTTGTCAGGAGCAATTTTCCACAATTGCGATCTGTGCAATGCAGATTTTTCTAGTAG		AR2-2-0520	AR2-2-0520	Absent	Absent	Absent	Absent	Absent	Absent	Absent	Absent	Absent	Absent	Absent	Absent	Absent	Absent	Absent	Absent	Absent
1122	gi|46826:272-1216 Streptomyces cacaoi beta-lactamase gene (EC 3.5.2.6)/product="beta-lactamase preprotein (AA -26 to 288)"_353-422	gi|46826	TGGTGAAGTACTCCGAGGACGACCTGGTCGACAACTCGCCCGTGACCGAGAAGCACGTCGAGGACGGGAT		AR2-2-0524	AR2-2-0524	Absent	Absent	Absent	Absent	Absent	Absent	Absent	Absent	Absent	Absent	Absent	Absent	Absent	Absent	Absent	Absent	Absent
277	gi|52211453:1196150-1197115 Burkholderia pseudomallei strain K96243, chromosome 2, complete sequence/product=glyoxalase/bleomycin resistance protein/dioxygenase superfamily protein_749-818	gi|52211453	CGTACTTCTGGTACTTCCGCAATCCGGCGGGCGGCCTCATCGAGTATTACGCGGACGAGGACATGCTCAC		AR2-2-0547	AR2-2-0547	Absent	Absent	Absent	Absent	Absent	Absent	Absent	Absent	Absent	Absent	Absent	Absent	Absent	Absent	Absent	Absent	Absent
953	gi|52211453:1381149-1382591 Burkholderia pseudomallei strain K96243, chromosome 2, complete sequence/note=Similar to Streptomyces lipmanii puromycin resistance protein Pur8 and to Nocardia aerocolonigenes putative antibiotic antiporter RbmK or RebI and to	gi|52211453	GATCGCGGCCGAGCTGCGTTTTTCCGAGAACGCGCTCGTCTGGGTCGTCAACGCCTACATGCTGACGTTC		AR2-2-0548	AR2-2-0548	Absent	Absent	Absent	Absent	Absent	Absent	Absent	Absent	Absent	Absent	Absent	Absent	Absent	Absent	Absent	Absent	Absent
2305	gi|52211453:2275525-2276781 Burkholderia pseudomallei strain K96243, chromosome 2, complete sequence/note=Similar to Streptomyces atroolivaceus antibiotic transport protein and to Bradyrhizobium japonicum Blr5045 protein blr5045_886-955	gi|52211453	ACCGTCATGCTCACGGATCTGCTCGGCACCTTCGCGATGATGGCCGTACCGGTGCTGAGCACGAACCTAT		AR2-2-0550	AR2-2-0550	Absent	Absent	Absent	Absent	Absent	Absent	Absent	Absent	Absent	Absent	Absent	Absent	Absent	Absent	Absent	Absent	Absent
779	gi|52211453:395439-396971 Burkholderia pseudomallei strain K96243, chromosome 2, complete sequence/note=Similar to Ralstonia solanacearum putative outer-membrane drug efflux protein rsp1114 or rs05506 and to Pseudomonas aeruginosa outer membrane protein p	gi|52211453	AGTATCAGGAAGGCGCGGTCAGCTATCTCGACGTGATCGACAGCGAGCGCTCGGTGCTCGAATCGCAACT		AR2-2-0552	AR2-2-0552	Absent	Absent	Absent	Absent	Absent	Absent	Absent	Absent	Absent	Absent	Absent	Absent	Absent	Absent	Absent	Absent	Absent
1455	gi|52211453:686521-687708 Burkholderia pseudomallei strain K96243, chromosome 2, complete sequence/note=Similar to Pseudomonas aeruginosa chloramphenicol resistance protein CmlA and to Pseudomonas aeruginosa probable MFS transporter pa3573_122-191	gi|52211453	AGATGCAACTGACGCTCACGATGTACATGGCCGGCTACGCACTGTCGATGCTGCTATCCGGGCCGCTGTC		AR2-2-0553	AR2-2-0553	Absent	Absent	Absent	Absent	Absent	Absent	Absent	Absent	Absent	Absent	Absent	Absent	Absent	Absent	Absent	Absent	Absent
2131	gi|52211453:732886-734472 Burkholderia pseudomallei strain K96243, chromosome 2, complete sequencenote=Similar to Escherichia coli multidrug resistance protein B EmrB and to Burkholderia pseudomallei hypothetical protein_533-602	gi|52211453	GCTGGCTGATCGACAACTTCTCGTGGCCGTGGATCTTCCTGATCAACCTGCCGATCGGGCTGTTCTCGTT		AR2-2-0554	AR2-2-0554	Absent	Absent	Absent	Absent	Absent	Absent	Absent	Absent	Absent	Absent	Absent	Absent	Absent	Absent	Absent	Absent	Absent
780	gi|52211453:871103-871579 Burkholderia pseudomallei strain K96243, chromosome 2, complete sequence/product=glyoxalase/bleomycin resistance protein/dioxygenase superfamily protein_81-150	gi|52211453	GATCGAGTTCTACAAGAAGGCGTTCGACGCCGTCGAAATCTCGCGGTTGCCTTCGCGCGATGCCGGCCGG		AR2-2-0556	AR2-2-0556	Absent	Absent	Absent	Absent	Absent	Absent	Absent	Absent	Absent	Absent	Absent	Absent	Absent	Absent	Absent	Absent	Absent
1456	gi|52211453:c1558746-1557496 Burkholderia pseudomallei strain K96243, chromosome 2, complete sequence/note=Similar to Yersinia pestis putative multidrug resistance protein ypo2148 or y2173 and to Escherichia coli florfenicol exporter FloR and to Vibrio ch	gi|52211453	ATCCTTCCCTCGTGTTGATCCTGATTCCGGTCGTGATGCTCGGCCAGCTCTCGATGGACATGTATCTGCC		AR2-2-0557	AR2-2-0557	Absent	Absent	Absent	Absent	Absent	Absent	Absent	Absent	Absent	Absent	Absent	Absent	Absent	Absent	Absent	Absent	Absent
781	gi|52211453:c2915485-2914055 Burkholderia pseudomallei strain K96243, chromosome 2, complete sequencenote=Similar to Streptomyces glaucescens tetracenomycin C resistance and export protein TcmA and to Bacillus subtilis hypothetical protein and to Burkhold	gi|52211453	GGTATGGGCGATCGTCCCGCTGTCGATCGTGTTCGGGATTCCGAATGGTTTCAACAATCTCGGCAATCAG		AR2-2-0560	AR2-2-0560	Absent	Absent	Absent	Absent	Absent	Absent	Absent	Absent	Absent	Absent	Absent	Absent	Absent	Absent	Absent	Absent	Absent
1457	gi|52211453:c908497-907100 Burkholderia pseudomallei strain K96243, chromosome 2, complete sequence/ note=Similar to Rhizobium loti multidrug efflux protein mll8348 and to Xanthomonas axonopodis drug resistance translocase xac2494_1269-1338	gi|52211453	GGCGATGGTCTACTTCTGGCCGGCGTTCGTCGTGGTCGGCCTATGCTCGTTCGCATCGATTCCGATCACG		AR2-2-0561	AR2-2-0561	Absent	Absent	Absent	Absent	Absent	Absent	Absent	Absent	Absent	Absent	Absent	Absent	Absent	Absent	Absent	Absent	Absent
2133	gi|53721039:1131189-1132058 Burkholderia pseudomallei K96243 chromosome 2, complete sequence/note="Similar to Pseudomonas aeruginosa hypothetical protein pa2095 and to Streptomyces clavuligerus methyltransferase CmcJ_616-685	gi|53721039	CTCGTCTATCGCGACAAGGTGGGCGAGACCTATTCGGTCGTCGCGAATCCCGCGCACCGCTGGTTCTACT		AR2-2-0562	AR2-2-0562	Absent	Absent	Absent	Absent	Absent	Absent	Absent	Absent	Absent	Absent	Absent	Absent	Absent	Absent	Absent	Absent	Absent
106	gi|53721039:172666-173691 Burkholderia pseudomallei K96243 chromosome 2, complete sequence/note="Similar to Actinomadura hibisca ORF6 and to Streptomyces lipmanii O-demethylpuromycin-O-methyltransferase DmpM_701-770	gi|53721039	AATCGATCGACGCGCACGGCGACGTCTTCGTGATGAAGCACGTGATCTGCGATTGGGACGACGAACAGGC		AR2-2-0563	AR2-2-0563	Absent	Absent	Absent	Absent	Absent	Absent	Absent	Absent	Absent	Absent	Absent	Absent	Absent	Absent	Absent	Absent	Absent
782	gi|53721039:390952-392181 Burkholderia pseudomallei K96243 chromosome 2, complete sequence/note=Similar to Escherichia coli, and Escherichia coli O157:H7 acriflavine resistance protein A precursor AcrA or MtcA or Lir or b0463 or z0578 or ecs0516 and to Ra	gi|53721039	GTGTCGCCGATCTACGCGTCGTTCGACGCGGATGAGCAGACCTACCTGCAATACATCGGCGGCGCGAAGG		AR2-2-0564	AR2-2-0564	Absent	Absent	Absent	Absent	Absent	Absent	Absent	Absent	Absent	Absent	Absent	Absent	Absent	Absent	Absent	Absent	Absent
1458	gi|53721039:392243-395428 Burkholderia pseudomallei K96243 chromosome 2, complete sequence/note=Similar to Pseudomonas aeruginosa multidrug resistance protein MexB or pa0426 Escherichia coli probable aminoglycoside efflux pump AcrD or b2470_432-501	gi|53721039	GATCTCGCCGAACGACAGCTACGACATGACGTATCTGCGCAACTACGCGCTCATCAACGTGAAGGATCGC		AR2-2-0565	AR2-2-0565	Absent	Absent	Absent	Absent	Absent	Absent	Absent	Absent	Absent	Absent	Absent	Absent	Absent	Absent	Absent	Absent	Absent
2134	gi|53721039:542523-543698 Burkholderia pseudomallei K96243 chromosome 2, complete sequence/note="Probable fusion protein. N-terminal region highly similar to Bacteriophage phiE125 Gp43 and C-terminal region to Pseudomonas putida transposase, ORFB pp4420,	gi|53721039	GTCTATTTCGTGAATCAGATGCGCCTCCCCGAGCAGGTCATGAACTCGATCAACGGGAAGATCGCTGCGA		AR2-2-0566	AR2-2-0566	Absent	Absent	Absent	Absent	Absent	Absent	Absent	Absent	Absent	Absent	Absent	Absent	Absent	Absent	Absent	Absent	Absent
1459	gi|53721039:80077-81324 Burkholderia pseudomallei K96243 chromosome 2, complete sequence/note="Similar to Escherichia coli transposase InsI for insertion sequence element IB30B/C/D (InsI1 or b0256) and (InsI2 or b1404) and (InsI3 or b4284) and to Alcalige	gi|53721039	TACTTCTGTGATCCCCAGAGTCCATGGCAACGCGGGACGAATGAAAACACGAACGGCCTACTGCGACAGT		AR2-2-0569	AR2-2-0569	Absent	Absent	Absent	Absent	Absent	Absent	Absent	Absent	Absent	Absent	Absent	Absent	Absent	Absent	Absent	Absent	Absent
2135	gi|53721039:c1893647-1893282 Burkholderia pseudomallei K96243 chromosome 2, complete sequence/note="Probable gene remnant. Similar to the C-terminal regions of Escherichia coli transposase for transposon Tn1721 TnpA, and Pseudomonas aeruginosa transposase	gi|53721039	ACGTCATCGTGCGAGCGGCCTGAATCTCGTCGTCGCGGCGATCATGCTGTGGAACTCCGTCTATCTTGAG		AR2-2-0570	AR2-2-0570	Absent	Absent	Absent	Absent	Absent	Absent	Absent	Absent	Absent	Absent	Absent	Absent	Absent	Absent	Absent	Absent	Absent
108	gi|53721039:c256398-256006 Burkholderia pseudomallei K96243 chromosome 2, complete sequence/note=Pfam match to entry PF00903 Glyoxalase, Glyoxalase/Bleomycin resistance protein/Dioxygenase_1-70	gi|53721039	ATGTCCGTCATCGGTCTCGATCATTACAATCTGCGCGCGCCCCGCCCGCTCCTCGACACGCTGCGCGATT		AR2-2-0571	AR2-2-0571	Absent	Absent	Absent	Absent	Absent	Absent	Absent	Absent	Absent	Absent	Absent	Absent	Absent	Absent	Absent	Absent	Absent
1460	gi|53721039:c293084-291447 Burkholderia pseudomallei K96243 chromosome 2, complete sequence/note=Similar to Rhizobium loti transmembrane efflux protein and to Streptomyces glaucescens tetracenomycin C resistance and export protein TcmA_187-256	gi|53721039	GACACGAACGTCGTCGCCGTATCGCTGCCATCGATCGCCCGTACGCTCCATGCGAGCTTCGCGGACATCG		AR2-2-0573	AR2-2-0573	Absent	Absent	Absent	Absent	Absent	Absent	Absent	Absent	Absent	Absent	Absent	Absent	Absent	Absent	Absent	Absent	Absent
2136	gi|53721039:c314834-314442 Burkholderia pseudomallei K96243 chromosome 2, complete sequence/product=Glyoxalase/Bleomycin resistance protein/Dioxygenase superfamily protein_43-112	gi|53721039	GATATCGACACGCTCGTGCGTTTCTACACGAAGGCGCTCGGCTTCGACGTCGTCGCCCGCTTCGAGAATC		AR2-2-0574	AR2-2-0574	Absent	Absent	Absent	Absent	Absent	Absent	Absent	Absent	Absent	Absent	Absent	Absent	Absent	Absent	Absent	Absent	Absent
1294	gi|54654363:5201-5647 Streptomyces nodosus oxidoreductase, regulatory protein, hypothetical protein, methyltransferase, transcriptional regulator, AmphRI, AmphRII, AmphRIII, AmphRIV, LysR-type transcriptional regulator, 3-ketoacyl CoA thiolase, CoA transf	gi|54654363	GACCACCGGCGGGGTCACCAGACTGATCGACCGGATACAGGCGGCCGGCTATGTCGAACGCTGCTACTGC		AR2-2-0584	AR2-2-0584	Absent	Absent	Absent	Absent	Absent	Absent	Absent	Absent	Absent	Absent	Absent	Absent	Absent	Absent	Absent	Absent	Absent
1124	gi|56908016:c1219959-1219138 Bacillus clausii KSM-K16 DNA, complete genome_510-579	gi|56908016	CTATTTACGCGAGTGCTTTCATACGGTTGGCCGGAAGGATTTCCCGAAAATCTTTCAAGGCATGCAAGAC		AR2-2-0604	AR2-2-0604	Absent	Absent	Absent	Absent	Absent	Absent	Absent	Absent	Absent	Absent	Absent	Absent	Absent	Absent	Absent	Absent	Absent
1126	gi|57903205:25758-26255 Shigella flexneri 2a SRL pathogenicity island, complete sequence_192-261	gi|57903205	TGGATTGGAAGGGGGAGGGATATTTACGGTTGGTGATGAATGCCATGCTCATTTTCTTGTTGAACAAGGA		AR2-2-0612	AR2-2-0612	Absent	Absent	Absent	Absent	Absent	Absent	Absent	Absent	Present	Absent	Absent	Present	Absent	Absent	Absent	Absent	Absent
2480	gi|58383237:35572-35928 Salmonella typhimurium plasmid pU302L, complete sequence/note="ORF.46; similar to AAO49618.1 putative protein of Escherichia coli and CAA32898.2 transposase of Pseudomonas aeruginosa"_42-111	gi|58383237	CCAGCAGGGCGCGTACATTGTCGATATTGCGGCTCAGATTGGTTGCTCTGAACGGACGGTCAGACGCTAC		AR2-2-0622	AR2-2-0622	Absent	Absent	Absent	Absent	Absent	Absent	Absent	Absent	Present	Absent	Absent	Absent	Absent	Absent	Absent	Absent	Absent
954	gi|58383237:56113-57270 Salmonella typhimurium plasmid pU302L, complete sequence/note="ORF.72; similar to AAN87700.1 putative protein of Citrobacter freundii"_602-671	gi|58383237	TCGGCGCTCTTGTCGATGCCCTGGAGGAGGTAAAACTTCCGGGTGACAAAACCTACCGAGCGGCTTTGGT		AR2-2-0624	AR2-2-0624	Absent	Absent	Absent	Present	Absent	Present	Present	Absent	Absent	Absent	Absent	Absent	Absent	Absent	Absent	Absent	Absent
2138	gi|6434046:c2107-1100 Staphylococcus aureus trpF gene and genes encoding indole-3-glycerol phosphate synthase, anthranilate phosphoribosyltransferase and anthranilate synthase component II_202-271	gi|6434046	CCACATCAACCATGTTATGAAGGGGCTATGTGTGTGTGCGGCACAGGTGGTGACAAGTCAAATAGTTTCA		AR2-2-0654	AR2-2-0654	Absent	Absent	Absent	Absent	Absent	Absent	Absent	Absent	Absent	Absent	Absent	Absent	Absent	Absent	Absent	Absent	Absent
449	gi|57546753:c806720-806100 Streptomyces avermitilis MA-4680 genomic DNA, complete genome_251-320	gi|57546753	AGTACTTCGAGGCCGGCTTCACCGTGGTCGCTCAAGACGTCATCCTGGGTGACCACCTCACCCAGATGAT		ard	AR2-2-0607	Absent	Absent	Absent	Absent	Absent	Absent	Absent	Absent	Absent	Absent	Absent	Absent	Absent	Absent	Absent	Absent	Absent
622	gi|8117945:<1->189 Bacteroides fragilis isolate GAI90007 metalloprotease enterotoxin (bft) gene, partial cds_74-143	gi|8117945	AAAGAGGGACTGGAAGGCTTTACTGCTTCACTAAAAAGTAATCCAAAAGCAGAAGGTTATGACGATCAAA		bft	AR2-2-0671	Absent	Absent	Absent	Absent	Absent	Absent	Absent	Absent	Absent	Absent	Absent	Absent	Absent	Absent	Absent	Absent	Absent
1298	gi|8117961:<1->189 Bacteroides fragilis isolate F64B metalloprotease enterotoxin (bft) gene, partial cds_61-130	gi|8117961	GAGCGGCAATGCCGATGAAGGGCTGGATGGCTTTACTGCTTCACTAAAAGCTAATCCGAAAGCAGAAGGT		bft_or_bft-2	AR2-2-0672	Absent	Absent	Absent	Absent	Absent	Absent	Absent	Absent	Absent	Absent	Absent	Absent	Absent	Absent	Absent	Absent	Absent
1974	gi|8117963:<1->189 Bacteroides fragilis isolate GAI20240 metalloprotease enterotoxin (bft) gene, partial cds_34-103	gi|8117963	ACTTTATACTACTGAATATGCTTGTCCGAGCGGCAATGCCGATGAAGGGCTGGATGGCTTTACTGCCTCA		bft-3	AR2-2-0673	Absent	Absent	Absent	Absent	Absent	Absent	Absent	Absent	Absent	Absent	Absent	Absent	Absent	Absent	Absent	Absent	Absent
96	gi|37962716:38457-38960 Salmonella typhimurium plasmid pU302L, complete sequence_8-77	gi|37962716	GTAACTGCCCGCATTATGGGCGTTGGCCTCAACACGATTTTACGTCACTTAAAAAACTCAGGCCGCAGTC		B-insB	AR2-1-0380	Present	Present	Present	Present	Present	Present	Present	Present	Present	Present	Present	Present	Present	Present	Present	Present	Present
2295	gi|40287459:c3547-3014 Escherichia coli plasmid p541, insertion sequence IS26-interrupted antibiotic resistance region, partial sequence/gene="blc"/note="membrane lipoprotein"_3-72	gi|40287459	GCGCATTTTGCCCGTCGTAACTGCAGTTACGGCTGCATTCCTGGTTGTCGCGTGTAGCTCCCCGACACCG		blc	AR2-2-0438	Absent	Absent	Absent	Absent	Absent	Absent	Absent	Absent	Absent	Absent	Absent	Absent	Absent	Absent	Absent	Absent	Absent
624	gi|9662892:99-1520 Aeromonas hydrophila blrA gene (partial), blrB gene, ampH gene and blrD gene /gene="blrB"/function="Histidine Kinase, Responds to Beta-Lactam Challenge, Phosphorylates BlrA"_285-354	gi|9662892	CTATGTGGTCGATCGCTGGGGCAAGGTGGTGTACGACTCGGACGGGGTGGATCTGGGAAAGGACTACTCG		blrB	AR2-2-0679	Absent	Absent	Absent	Absent	Absent	Absent	Absent	Absent	Absent	Absent	Absent	Absent	Absent	Absent	Absent	Absent	Absent
2651	gi|9662892:2509-3858 Aeromonas hydrophila blrA gene (partial), blrB gene, ampH gene and blrD gene_1035-1104	gi|9662892	CTTCTATCTGGTGCTGCTGGCCCTGACCGAACACCTCGGCTTTGCCTGGGCCTATCTGATTGCCACCCTG		blrD	AR2-2-0678	Absent	Absent	Absent	Absent	Absent	Absent	Absent	Absent	Absent	Absent	Absent	Absent	Absent	Absent	Absent	Absent	Absent
1268	gi|17982305:c1541-927 Brucella melitensis 16M chromosome I, section 40 of 195 of the complete sequence_402-471	gi|17982305	CTTCCTGTCATCGCTTTCCTCCACCATCACCATCCTGACGGTAGCAGGCGTCATCGTTCTCCTTGATTAT		BMEI0403	AR2-1-0193	Absent	Absent	Absent	Absent	Absent	Absent	Absent	Absent	Absent	Absent	Absent	Absent	Absent	Absent	Absent	Absent	Absent
1944	gi|17982828:c4302-3673 Brucella melitensis 16M chromosome I, section 86 of 195 of the complete sequence_419-488	gi|17982828	CGTTTCCTAGTGTTGGTTCGCGTGCCGCACTTCTCGGCGTTATTTTCGTTTGCCTGCTGATTACCTATTT		BMEI0883	AR2-1-0194	Absent	Absent	Absent	Absent	Absent	Absent	Absent	Absent	Absent	Absent	Absent	Absent	Absent	Absent	Absent	Absent	Absent
2620	gi|17984979:c8858-8490 Brucella melitensis 16M chromosome II, section 75 of 107 of the complete sequence_74-143	gi|17984979	AGCGTGAGTTGGCCGATGCTTTGGAAATAGAGCATCCTTCGGTGGTGCGTCTTCTGGACGGCCTTGAAAA		BMEII0796	AR2-1-0195	Absent	Absent	Absent	Absent	Absent	Absent	Absent	Absent	Absent	Absent	Absent	Absent	Absent	Absent	Absent	Absent	Absent
418	gi|15023026:1894-2316 Clostridium acetobutylicum ATCC 824 section 21 of 356 of the complete genome_127-196	gi|15023026	CATGATGGCTGTGTTCAAAAGGATATTGCTGCGGCGTGTGAGATAGAATCATCTACGGTAACTAGTCTTC		CAC0197	AR2-1-0124	Absent	Absent	Absent	Absent	Absent	Absent	Absent	Absent	Absent	Absent	Absent	Absent	Absent	Absent	Absent	Absent	Absent
417	gi|14994317:c144110-143316 Clostridium acetobutylicum ATCC 824 megaplasmid pSOL1, complete sequence_171-240	gi|14994317	ACGTGGTCACGGTGCCTCCAAGTTAAAAAACGGAAGAAAGTTTGTAATGGAGGATGTGATTAGTGATGTT		CAP0133	AR2-1-0120	Absent	Absent	Absent	Absent	Absent	Absent	Absent	Absent	Absent	Absent	Absent	Absent	Absent	Absent	Absent	Absent	Absent
1976	gi|9820075:c760-239 Comamonas testosteroni BR60 CbaR (cbaR), 3-chlorobenzoate-3,4/4,5-dioxygenase (cbaA), 3-chlorobenzoate-3,4/4,5-dioxygenase reductase (cbaB), and 1-carboxy-3-chloro-3,4-dihydroxycyclohexa-1,5-diene dehydrogenase (cbaC) genes, complete c	gi|9820075	AAGAAGGCCAGGCAATGCACGACAAGATCATTCTGTACGCGCTCCATCGCGAAAATTCGCTCCTGTCTGT		cbaR	AR2-2-0681	Absent	Absent	Absent	Absent	Absent	Absent	Absent	Absent	Absent	Absent	Absent	Absent	Absent	Absent	Absent	Absent	Absent
759	gi|17025993:5885-7234 Staphylococcus aureus DNA, type-IV staphylococcal cassette chromosome mec, strain:JCSC1978(8/6-3P)_1097-1166	gi|17025993	GCATCATTGATGCAGAAACGTTCAGAGAACAAACGCAATCATTACGTCAACAACCGCAACGCACTACATC		ccrA	AR2-1-0185	Absent	Absent	Absent	Absent	Absent	Absent	Absent	Absent	Absent	Absent	Absent	Absent	Absent	Absent	Absent	Absent	Absent
1599	gi|13785452:25411-26760 Staphylococcus aureus DNA, resistance island Type-II SCCmec(Staphylococcal cassette chromosome mec)_1083-1152	gi|13785452	AAAGTTGGCACAAGGCATCATCGATGCAGAAACGTTCAGAGAACAAACGCAATCATTACGTCAACAACCG		ccrA	AR2-1-0070	Absent	Absent	Absent	Absent	Absent	Absent	Absent	Absent	Absent	Absent	Absent	Absent	Absent	Absent	Absent	Absent	Absent
2120	gi|34577204:8772-10121 Staphylococcus aureus SCCmec type IVc element, complete sequence_1093-1162	gi|34577204	CAAGGCATCATTGATGCAGAAACGTTCAGAGAGCAAACACAATCATTACGTCAACAACCGCAACGCACTA		ccrA	AR2-1-0367	Absent	Absent	Absent	Absent	Absent	Absent	Absent	Absent	Absent	Absent	Absent	Absent	Absent	Absent	Absent	Absent	Absent
1428	gi|14020964:5430-6776 Staphylococcus aureus DNA, type III staphylococcal cassette chromosome mec, strain 85/2082_3-72	gi|14020964	GAAACGAGCCATTGGTTATTTGCGCCAAAGTACAACGAAACAACAATCACTCCCAGCTCAAAAGCAAGCA		ccrA3	AR2-1-0086	Absent	Absent	Absent	Absent	Absent	Absent	Absent	Absent	Absent	Absent	Absent	Absent	Absent	Absent	Absent	Absent	Absent
92	gi|34577204:10143-11771 Staphylococcus aureus SCCmec type IVc element, complete sequence_848-917	gi|34577204	GTCAAAAACCCCAAGTCCATGGCAAAGGAACGAATCTGCTTACAGGCATTATTCACTGTCCCCAATGTGG		ccrB	AR2-1-0364	Absent	Absent	Absent	Absent	Absent	Absent	Absent	Absent	Absent	Absent	Absent	Absent	Absent	Absent	Absent	Absent	Absent
1435	gi|17025993:7256-8884 Staphylococcus aureus DNA, type-IV staphylococcal cassette chromosome mec, strain:JCSC1978(8/6-3P)_396-465	gi|17025993	CTCAGAATTCGAACGTAATAACATTGTCGAGAATGTATTTATGGGGCAAACGAGACGTGCCCAAGAAGGC		ccrB	AR2-1-0186	Absent	Absent	Absent	Absent	Absent	Absent	Absent	Absent	Absent	Absent	Absent	Absent	Absent	Absent	Present	Absent	Absent
2104	gi|14020964:6797-8425 Staphylococcus aureus DNA, type III staphylococcal cassette chromosome mec, strain 85/2082_906-975	gi|14020964	TCCACAATGTGGTGCACCAATGGCAGCTAGTAACACAACGAACACATTGAAAGATGGTACCAAGAAGCGA		ccrB3	AR2-1-0087	Absent	Absent	Absent	Absent	Absent	Absent	Absent	Absent	Absent	Absent	Absent	Absent	Absent	Absent	Absent	Absent	Absent
1948	gi|2109269:1-1218 Burkholderia cepacia CeoA (ceoA) and CeoB (ceoB) genes, complete cds_640-709	gi|2109269	GCTGGTATCGGTGTCGCCGATCTACGCGTCGTTCGACGCCGACGAGCAGACCTACCTGCAATACATCAAC		ceoA	AR2-1-0210	Absent	Absent	Absent	Absent	Absent	Absent	Absent	Absent	Absent	Absent	Absent	Absent	Absent	Absent	Absent	Absent	Absent
2624	gi|2109269:1264-4347 Burkholderia cepacia CeoA (ceoA) and CeoB (ceoB) genes, complete cds_1-70	gi|2109269	ATGAACATTTCCAAATTCTTTATCGACCGGCCGATCTTTGCAGGAGTCCTATCGGTGATCATCCTGCTCG		ceoB	AR2-1-0211	Absent	Absent	Absent	Absent	Absent	Absent	Absent	Absent	Absent	Absent	Absent	Absent	Absent	Absent	Absent	Absent	Absent
1098	gi|153217:248-424 S.hygroscopicus cre gene, complete cds/note="cre peptide"_3-72	gi|153217	GTCTGTTGTCGCCCTCGGTGCCACTTCCATAACACCACCACACGGCCCGGAGAGCCAGGGCCGACCGTTC		cre	AR2-1-0141	Absent	Absent	Absent	Absent	Absent	Absent	Absent	Absent	Absent	Absent	Absent	Absent	Absent	Absent	Absent	Absent	Absent
593	gi|1850793:c3022-2588 A.vinelandii yoh-1, ibpB, cynR, leuC, leuD, leuB, asd, usg-1 genes_200-269	gi|1850793	GAGCTTACCGGATACTCAGCGTGCTGGAGGACACCCGGCGGGCACTGAACAACCTCAACGGCGATGTCAG		cynR	AR2-1-0196	Absent	Absent	Absent	Absent	Absent	Absent	Absent	Absent	Absent	Absent	Absent	Absent	Absent	Absent	Absent	Absent	Absent
2445	gi|15011953:9260-9913 Clostridium difficile IlvD (ilvD) gene, partial cds; HydR (hydR), HydD (hydD), erm leader peptide, rRNA methyltransferase Erm1B (erm1B), rRNA methyltransferase Erm2B (erm2B), EffR (effR), EffD (effD), IspD (ispD), and FlxD (flxD) gen	gi|15011953	CGCCATCAGATGTTTTGTCAGGCAGAGTCTGGTCCATTTGCTGATACATCACGAGGACAAGGAAGAATTC		effR	AR2-1-0123	Absent	Absent	Absent	Absent	Absent	Absent	Absent	Absent	Absent	Absent	Absent	Absent	Absent	Absent	Absent	Absent	Absent
2297	gi|40788116:c1785-1297 Pseudomonas fluorescens ferR gene, ech gene, vdh gene, fcs gene, aat gene and fcd gene_327-396	gi|40788116	GGACAAGCGCTCTTACGGGATCTTCCTGAGCAAGACCGGCGAAACCCTGCTCAAGGAGCTCAAGCAGATC		ferR	AR2-2-0446	Absent	Absent	Absent	Absent	Absent	Absent	Absent	Absent	Absent	Absent	Absent	Absent	Absent	Absent	Absent	Absent	Absent
595	gi|19714603:c5602-5132 Fusobacterium nucleatum subsp. nucleatum ATCC 25586, section 151 of 197 of the complete genome_157-226	gi|19714603	ATATTTTATTTTCATAGTGCTTTAGAAGGAACTAAGGTTGATATTATGAAAAGGGATAATCGTGTTTCAT		FN1023	AR2-1-0204	Absent	Absent	Absent	Absent	Absent	Absent	Absent	Absent	Absent	Absent	Absent	Absent	Absent	Absent	Absent	Absent	Absent
1771	gi|15074579:c181270-180419 Sinorhizobium meliloti 1021 complete chromosome; segment 7/12_461-530	gi|15074579	GCGACCGGGAGAAACTGAGCGATGTGATCGAGGATCAGTTCCATTTCCTGGAACGTTCCCTGCAGATCGC		folP	AR2-1-0130	Absent	Absent	Absent	Absent	Absent	Absent	Absent	Absent	Absent	Absent	Absent	Absent	Absent	Absent	Absent	Absent	Absent
1436	gi|17430778:116629-117864 Ralstonia solanacearum GMI1000 megaplasmid, complete sequence; segment 3/11_96-165	gi|17430778	CTTCCTCAACGACATGATGCAGTCGTTGATCCTGGCGATCTATCCGCTGCTCAAGGGCAACTTCCATCTC		fsr	AR2-1-0190	Absent	Absent	Absent	Absent	Absent	Absent	Absent	Absent	Absent	Absent	Absent	Absent	Absent	Absent	Absent	Absent	Absent
2446	gi|15073719:c78254-77058 Sinorhizobium meliloti 1021 complete chromosome; segment 4/12_695-764	gi|15073719	AGAACGTCTATCTCACCAGCATCTCGAGCTATTTCACCTTCTTCGTCATCGAAAGGTTCGACACCAGCGT		fsr	AR2-1-0127	Absent	Absent	Absent	Absent	Absent	Absent	Absent	Absent	Absent	Absent	Absent	Absent	Absent	Absent	Absent	Absent	Absent
1114	gi|3947753:<1->460 Streptococcus pneumoniae gdh gene (allele 29)_25-94	gi|3947753	CCGCTCTGGTAAGATTGATGGCATGAAATACATCTCTTATCGTAGCGAGCCAAATGTGAATCCAGAATCA		gdh	AR2-2-0420	Absent	Absent	Absent	Absent	Absent	Absent	Absent	Absent	Absent	Absent	Absent	Absent	Absent	Absent	Absent	Absent	Absent
1790	gi|3947755:<1->482 Streptococcus pneumoniae gki gene (allele 33)_247-316	gi|3947755	ATCGCATGTACTTGCGGTAAGAAAGGCTGCCTTGAGACAGTTGCTTCAGCAACAGGGATTGTCAACTTGA		gki	AR2-2-0421	Absent	Absent	Absent	Absent	Absent	Absent	Absent	Absent	Absent	Absent	Absent	Absent	Absent	Absent	Absent	Absent	Absent
616	gi|53721039:c370223-369207 Burkholderia pseudomallei K96243 chromosome 2, complete sequence/note="Similar to Streptomyces sp. JP95 putative methyltransferase GrhL and to Mycobacterium tuberculosis putative methyltransferase rv0567 or mt0593 or mtv039.05_8	gi|53721039	CAGTTGGACCGAAGGCGAGCAGTACTCGTCGCGTGAATTGACCGAGATATTGGCGAATGCCGGCTTTTCG		GrhL	AR2-2-0575	Absent	Absent	Absent	Absent	Absent	Absent	Absent	Absent	Absent	Absent	Absent	Absent	Absent	Absent	Absent	Absent	Absent
786	gi|6434027:c3892-2606 Staphylococcus aureus tag, yhjN, gsa-at and pbg (partial) genes_443-512	gi|6434027	GTGATTCGTTATTAATCAAAGCTGGTTCTGGGGTGGCAACATTAGGATTGCCGGATTCTCCTGGTGTGCC		gsa-at	AR2-2-0652	Absent	Absent	Absent	Absent	Absent	Absent	Absent	Absent	Absent	Absent	Absent	Absent	Absent	Absent	Absent	Absent	Absent
243	gi|13236168	gi|13236168	CGAAAGAGCAGGTTGAACAGGGATATCGGGCCATAGAAAAAGCCTTTTCGCCGGAGAAGATGGTTCAGCT		hpcR	AR2-1-0052	Absent	Absent	Absent	Absent	Absent	Absent	Absent	Absent	Absent	Absent	Absent	Absent	Absent	Absent	Absent	Absent	Absent
2471	gi|46371975	gi|46371975	GACGAGTTTATTCTGTCGGCCGACTTGCCCGGACTGACCAAAGACGACATTCACCTGGAGGTCCATGACC		hspA	AR2-2-0514	Absent	Absent	Absent	Absent	Absent	Absent	Absent	Absent	Absent	Absent	Absent	Absent	Absent	Absent	Absent	Absent	Absent
1774	gi|153314:113-1135 S.aureofaciens hydroxyurea resistance (hur) gene, complete cds_92-161	gi|153314	TCAAGGGGCGGGCGTGGCTGCGTAGGGTCGGGGCCGTGGTGGAGATTCCGGCGGAGTTGGTCGAGGTGCA		hur	AR2-1-0142	Absent	Absent	Absent	Absent	Absent	Absent	Absent	Absent	Absent	Absent	Absent	Absent	Absent	Absent	Absent	Absent	Absent
2476	gi|57546753:4885883-4886776 Streptomyces avermitilis MA-4680 genomic DNA, complete genome_589-658	gi|57546753	CTCCACTGGGACCTGCACTTCGACAACGTCCTCGCCTCACACCGCGCGCCCTGGCTCGCCATCGACCCGA		hur	AR2-2-0606	Absent	Absent	Absent	Absent	Absent	Absent	Absent	Absent	Absent	Absent	Absent	Absent	Absent	Absent	Absent	Absent	Absent
1462	gi|6434046:c1098-316 Staphylococcus aureus trpF gene and genes encoding indole-3-glycerol phosphate synthase, anthranilate phosphoribosyltransferase and anthranilate synthase component II_199-268	gi|6434046	CGAGATTTATCGCAACAAATCTCAGATTATGACCAATATGGTGCAAATGCCGTGTCCATTTTAACTGATG		indole-3-glycerol_phosphate_synthase_gene	AR2-2-0653	Absent	Absent	Absent	Absent	Absent	Absent	Absent	Absent	Absent	Absent	Absent	Absent	Absent	Absent	Absent	Absent	Absent
2101	gi|13785452:c12996-10975 Staphylococcus aureus DNA, resistance island Type-II SCCmec(Staphylococcal cassette chromosome mec)_1380-1449	gi|13785452	GGTGATGTGTACAGGAGATAACGAATTGACAGCTGCGACAATAGCGAAAGAAGCGGGTGTGGATCGCTTT		kdpB	AR2-1-0075	Absent	Absent	Absent	Absent	Absent	Absent	Absent	Absent	Absent	Absent	Absent	Absent	Absent	Absent	Absent	Absent	Absent
923	gi|13785452:17603-18298 Staphylococcus aureus DNA, resistance island Type-II SCCmec(Staphylococcal cassette chromosome mec) /gene="kdpE"/product="KDP operon transcriptional regulatory protein KdpE"_417-486	gi|13785452	CGATGCGAAATCAGTCCTTGTCAATGAACAGTCCGTACATCTAACACCGAATGAATTCCAACTCCTAACG		kdpE	AR2-1-0069	Absent	Absent	Absent	Absent	Absent	Absent	Absent	Absent	Absent	Absent	Absent	Absent	Absent	Absent	Absent	Absent	Absent
1286	gi|44886007:126-959 Streptomyces kanamyceticus kmr gene for 16S rRNA methylase, complete cds_626-695	gi|44886007	AGGGCAAGGGCCTCGGCTGGAAGCTGCTCGACCAGATCAATTCCCCCGTCCTGGTGGTGAGTTTCCCCAC		kmr	AR2-2-0480	Absent	Absent	Absent	Absent	Absent	Absent	Absent	Absent	Absent	Absent	Absent	Absent	Absent	Absent	Absent	Absent	Absent
1269	gi|1865694:<1->213 B.bronchiseptica plasmid pLV400 DNA, korA gene_80-149	gi|1865694	ACGCGGCTGACCGCTTGCGATACCGCCCCCTTGGTCAGCCCCAGCGAGGCCACAAACTCGGCCTGGGGCC		korA	AR2-1-0197	Absent	Absent	Absent	Absent	Absent	Absent	Absent	Absent	Absent	Absent	Absent	Absent	Absent	Absent	Absent	Absent	Absent
1449	gi|41583492:169488-170111 Lactobacillus johnsonii NCC 533, section 5 of 7 of the complete genome_83-152	gi|41583492	CAGTGCGAGAAATCTGTAGCGCAGTGGATCTTTCTTCTACTTCAACCGTTCACGGTCACCTAGCACGCCT		LexA	AR2-2-0457	Absent	Absent	Absent	Absent	Absent	Absent	Absent	Absent	Absent	Absent	Absent	Absent	Absent	Absent	Absent	Absent	Absent
1768	gi|13092922:c175728-175021 Mycobacterium leprae strain TN complete genome; segment 4/10_439-508	gi|13092922	GAGGGTACGCTCTTTTTACTCAAGGTGACCGGCGACTCGATGGTCGAAGCCGCGATCTGCGACGGTGACT		lexA	AR2-1-0046	Absent	Absent	Absent	Absent	Absent	Absent	Absent	Absent	Absent	Absent	Absent	Absent	Absent	Absent	Absent	Absent	Absent
757	gi|16413128:200051-201217 Listeria innocua Clip11262 complete genome, segment 4/12_117-186	gi|16413128	TATGGGTGTGTCGATTAGTTCAGCGGGATTAACTGTATCGATTTATGCGCTAGGTGTGATGGTGGGGGCG		lin0870	AR2-1-0177	Absent	Absent	Absent	Absent	Absent	Absent	Absent	Absent	Absent	Absent	Absent	Absent	Absent	Absent	Absent	Absent	Absent
1433	gi|16413128:244848-246419 Listeria innocua Clip11262 complete genome, segment 4/12_716-785	gi|16413128	TTGAACGGCTTGGCAATGTCGAAAAACCACGCACTACAAAGCCAATTAAAATCGTCACACCCGATAATCG		lin0920	AR2-1-0178	Absent	Absent	Absent	Absent	Absent	Absent	Absent	Absent	Absent	Absent	Absent	Absent	Absent	Absent	Absent	Absent	Absent
2109	gi|16413677:c15708-14503 Listeria innocua Clip11262 complete genome, segment 6/12_975-1044	gi|16413677	TGAACCCCACCGTATTGGCATTGGTTTATCTACTTACTTTATTGGGCTTGATTTAGGCCTTGGTATCGGA		lin1217	AR2-1-0179	Absent	Absent	Absent	Absent	Absent	Absent	Absent	Absent	Absent	Absent	Absent	Absent	Absent	Absent	Absent	Absent	Absent
1432	gi|16410252:20998-22164 Listeria monocytogenes strain EGD, complete genome, segment 5/12_341-410	gi|16410252	TGTTTATGTCGATTGCTTCTGTTATCGCAGCCGATGTGGTTCATCCGAGTAAACGGGCTAGTGCAATTGC		lmo0872	AR2-1-0174	Absent	Absent	Absent	Absent	Absent	Absent	Absent	Absent	Absent	Absent	Absent	Absent	Absent	Absent	Absent	Absent	Absent
2108	gi|16410252:66031-67602 Listeria monocytogenes strain EGD, complete genome, segment 5/12_329-398	gi|16410252	ATGTCGAAAGCGTCAAACATTTAGAACGTCAGTGGAGCGATTTCCACGGTGCGCTCATAATTATCTCGCA		lmo0919	AR2-1-0175	Absent	Absent	Absent	Absent	Absent	Absent	Absent	Absent	Absent	Absent	Absent	Absent	Absent	Absent	Absent	Absent	Absent
81	gi|16410540:c114678-113473 Listeria monocytogenes strain EGD, complete genome, segment 6/12_113-182	gi|16410540	AGTTGAATGCCTCTCTGGGCGAAGCTGGATTTGCGTCTGGGATTTATATTATTGGAACGCTCCTTGCACG		lmo1250	AR2-1-0176	Absent	Absent	Absent	Absent	Absent	Absent	Absent	Absent	Absent	Absent	Absent	Absent	Absent	Absent	Absent	Absent	Absent
1465	gi|7227103:c9652-8753 Neisseria meningitidis serogroup B strain MC58 section 177 of 206 of the complete genome_730-799	gi|7227103	GTTGACAACGACATCGCTGAAGGAAAGTTAATTCCCCTGCTCGCCGAACAAACCTCCGATAAAACACACC		LysR	AR2-2-0665	Absent	Absent	Absent	Absent	Absent	Absent	Absent	Absent	Absent	Absent	Absent	Absent	Absent	Absent	Absent	Absent	Absent
82	gi|16420030:10318-10983 Salmonella typhimurium LT2, section 70 of 220 of the complete genome_92-161	gi|16420030	TTGCGGGCAATATGAATAGTGCGGAACGCAACCGGCAGTCCTATATGGCTTCGGTTTATGTCTTCGCTAT		marC	AR2-1-0180	Absent	Absent	Absent	Absent	Absent	Absent	Absent	Absent	Absent	Absent	Absent	Absent	Absent	Absent	Absent	Absent	Absent
413	gi|1170657:c1234-569 Escherichia coli multiple antibiotic resistance protein (marC), multiple antibiotic resistance protein (marR), and multiple antibiotic resistance protein (marA) genes, complete cds/gene="marC"/product="multiple antibiotic resistance p	gi|1170657	GTGCGTCAGAGTTCAACCTTCGCTGATTGGGTACTGATGGTTGCGCCGCCGCTGATCTTTTTCCTGGTGG		marC	AR2-1-0032	Absent	Absent	Absent	Absent	Absent	Absent	Absent	Absent	Absent	Absent	Absent	Absent	Absent	Absent	Absent	Absent	Absent
1276	gi|26107941:c285839-285174 Escherichia coli CFT073 section 6 of 18 of the complete genome_19-88	gi|26107941	GCAATAGGCCTGGGGCTGGTGGTGTTACTGCCGTTAGCTAACCCATTGACAACTGTCGCGTTATTTCTTG		marC	AR2-1-0297	Absent	Absent	Absent	Absent	Absent	Absent	Present	Present	Absent	Present	Absent	Absent	Present	Absent	Present	Absent	Absent
1617	gi|33573592:219913-220614 Bordetella parapertussis strain 12822, complete genome; segment 9/14_435-504	gi|33573592	GATCGCCCTGATCATCAGCTCCGCCTCGACCCTGCACAGCCATGGCGGCATCACCCTCATCCACCATTTC		marC	AR2-1-0358	Absent	Absent	Absent	Absent	Absent	Absent	Absent	Absent	Absent	Absent	Absent	Absent	Absent	Absent	Absent	Absent	Absent
2116	gi|2467210:10534-11790 Lactococcus lactis sp. lactis plasmid pK214 complete genome_729-798	gi|2467210	TCCTCTAGTGACCACAAAATATTTTGGCGGCACGATTGTCCACGCGGGTTGGGTTGAAGTTCTATTTGCT		mdt(A)	AR2-1-0279	Absent	Absent	Absent	Absent	Absent	Absent	Absent	Absent	Absent	Absent	Absent	Absent	Absent	Absent	Absent	Absent	Absent
242	gi|13093905:c102962-102132 Mycobacterium leprae strain TN complete genome; segment 9/10_432-501	gi|13093905	GGTTACTGGGGTGATACTCGGTTTCCGGTTTCGGCAAGGTGTGATTGCAAGCCTTATGTGGGTTAGTGTC		ML2350	AR2-1-0048	Absent	Absent	Absent	Absent	Absent	Absent	Absent	Absent	Absent	Absent	Absent	Absent	Absent	Absent	Absent	Absent	Absent
918	gi|13093905:c103825-102959 Mycobacterium leprae strain TN complete genome; segment 9/10_646-715	gi|13093905	GGTCTCATGCCAGTCAAACTGTTTCCTCGCTGGATTCACCCTTTTGTCCTTAACCAACCAGTCTCCCAGT		ML2351	AR2-1-0049	Absent	Absent	Absent	Absent	Absent	Absent	Absent	Absent	Absent	Absent	Absent	Absent	Absent	Absent	Absent	Absent	Absent
948	gi|47118328:c2793227-2792010 Mesorhizobium loti MAFF303099 DNA, complete genome_488-557	gi|47118328	GTTTCATCACCGCGCTGTCGTCCTGGCATGTGGTCTACTTCACCTCTTGCGCCGTTATGATCCTGCTGAC		mll3464	AR2-2-0528	Absent	Absent	Absent	Absent	Absent	Absent	Absent	Absent	Absent	Absent	Absent	Absent	Absent	Absent	Absent	Absent	Absent
1624	gi|47118328:c6943425-6942586 Mesorhizobium loti MAFF303099 DNA, complete genome_635-704	gi|47118328	ATCTTTGCCTCGATCCGGAGCGGATTGCTCATATGGCCGAAGTCTTTGCCAAGACGCTTGGTGAATCACC		mll8451	AR2-2-0529	Absent	Absent	Absent	Absent	Absent	Absent	Absent	Absent	Absent	Absent	Absent	Absent	Absent	Absent	Absent	Absent	Absent
272	gi|47118328:1820081-1821304 Mesorhizobium loti MAFF303099 DNA, complete genome_1-70	gi|47118328	ATGACTGATACCAATGACGGCCAGCTGTGCGAGCGGCTGCCGGCTGCGACCATCACCGGCCCGCAGACGC		mlr2264	AR2-2-0527	Absent	Absent	Absent	Absent	Absent	Absent	Absent	Absent	Absent	Absent	Absent	Absent	Absent	Absent	Absent	Absent	Absent
273	gi|4731328:57149-57640 Streptomyces lavendulae LinA homolog, cytochrome P450 hydroxylase ORF4, cytochrome P450 hydroxylase ORF3, MitT (mitT), MitS (mitS), MitR (mitR), MitQ (mitQ), MitP (mitP), MitO (mitO), MitN (mitN), MitM (mitM), MitL (mitL), MitK (mit	gi|4731328	CTCCAGCGGGAAGCGGACATGCCGCACCTCTATTACGGTCTTCTCGTCCAGCTCTCCGAGGCCCCGCGCC		mmcW	AR2-2-0531	Absent	Absent	Absent	Absent	Absent	Absent	Absent	Absent	Absent	Absent	Absent	Absent	Absent	Absent	Absent	Absent	Absent
1274	gi|2467210:c21663-20452 Lactococcus lactis sp. lactis plasmid pK214 complete genome_479-548	gi|2467210	AAGACGAATTGCCAAAGTATTTAAATGAGCGTGGTTTTGAGCTTGAACGTGGCGAAAAAGGGTCAGAGCG		mob	AR2-1-0289	Absent	Absent	Absent	Absent	Absent	Absent	Absent	Absent	Absent	Absent	Absent	Absent	Absent	Absent	Absent	Absent	Absent
283	gi|58383237:c81477-80893 Salmonella typhimurium plasmid pU302L, complete sequence /gene="mphR(A)"/note="repressor protein; ORF.101c; similar to.1 repressor protein MphR(A) of Escherichia coli"_19-88	gi|58383237	AAGTCCGATGACGAGGTACTCGAGGCCGCCACCGTAGTGCTGAAGCGTTGCGGTCCCATAGAGTTCACGC		mphR(A)	AR2-2-0643	Absent	Absent	Absent	Absent	Absent	Absent	Absent	Present	Absent	Absent	Absent	Absent	Absent	Absent	Absent	Absent	Absent
608	gi|37962716:c81477-80893 Salmonella typhimurium plasmid pU302L, complete sequence_268-337	gi|37962716	GTTCGGAGCATGAACACTCGCAACGACTTCTCGGTGAACTATCTCATCTCCTGGTACGAGCTCCAGGTGC		mphR(A)	AR2-2-0399	Absent	Absent	Absent	Absent	Absent	Absent	Absent	Present	Absent	Absent	Absent	Absent	Absent	Absent	Absent	Absent	Absent
758	gi|16420194:c13341-11728 Salmonella typhimurium LT2, section 78 of 220 of the complete genome_1211-1280	gi|16420194	AAAATCTGGGGGTGGATGTGAAATTGCAAAACCAGGAGTGGAAAACGTATATCGACAGCCGGAATACCGG		mppA	AR2-1-0181	Absent	Absent	Absent	Absent	Absent	Absent	Absent	Absent	Absent	Absent	Absent	Absent	Absent	Absent	Absent	Absent	Absent
959	gi|58383237:c82715-81477 Salmonella typhimurium plasmid pU302L, complete sequence/gene="mrx"_749-818	gi|58383237	AAGTAGCAGAGCTCGGGCTGTTCTCCTCAATGATGGGGGCTGGTGGTCTCCTTGGCATTGCCATTCATGC		mrx	AR2-2-0644	Absent	Absent	Absent	Present	Absent	Absent	Absent	Present	Present	Absent	Absent	Present	Absent	Absent	Absent	Absent	Absent
1284	gi|37962716:c82715-81477 Salmonella typhimurium plasmid pU302L, complete sequence_629-698	gi|37962716	CTTTTCTCTGGAGCGAACCCCTGCTGCGCCCTCTCTTTGGTATAGTGATGATCTTCGTGGGCATCGTTGG		mrx	AR2-2-0400	Absent	Absent	Absent	Absent	Absent	Absent	Absent	Present	Absent	Absent	Absent	Absent	Absent	Absent	Absent	Absent	Absent
778	gi|438190:1064-1696 N.gonorrheae mtrR and mtrC (partial) genes_6-75	gi|438190	AAAAACCAAAACCGAAGCCTTGAAAACCAAAGAACACCTGATGCTTGCCGCCTTGGAAACCTTTTACCGC		mtrR	AR2-2-0476	Absent	Absent	Absent	Absent	Absent	Absent	Absent	Absent	Absent	Absent	Absent	Absent	Absent	Absent	Absent	Absent	Absent
769	gi|35367176:2682-4790 Enterococcus faecium strain E0510 MutS (mutS) gene, mutS-1 allele; and MutL (mutL) gene, mutL-2 allele, complete cds_1543-1612	gi|35367176	GGACAGATGCACGGAACGTATCTTTTTGCCCAAAGTAGCGATGGGTTGTACATCATTGATCAGCATGCTG		mutL	AR2-1-0369	Absent	Absent	Absent	Absent	Absent	Absent	Absent	Absent	Absent	Absent	Absent	Absent	Absent	Absent	Absent	Absent	Absent
1466	gi|7328293:c1404-<1 Staphylococcus aureus mutL (partial) and mutS (partial) genes_107-176	gi|7328293	TAGATGCAGGCGCTACAGAAATAAGCATTGAAGTAGAGGAATCTGGCGTCCAATCTATTCGCGTAGTCGA		mutL	AR2-2-0669	Absent	Absent	Absent	Absent	Absent	Absent	Absent	Absent	Absent	Absent	Absent	Absent	Absent	Absent	Absent	Absent	Absent
2121	gi|35367190:2682-4790 Enterococcus faecium strain C1 MutS (mutS) gene, mutS-3 allele; and MutL (mutL) gene, mutL-3 allele, complete cds_39-108	gi|35367190	TCAGATCGCTGCGGGAGAAGTAGTGGAGCGACCAGCTTCCGTTGTGAAAGAATTAGTGGAAAATGCAATT		mutL	AR2-1-0371	Absent	Absent	Absent	Absent	Absent	Absent	Absent	Absent	Absent	Absent	Absent	Absent	Absent	Absent	Absent	Absent	Absent
114	gi|7328283:c1270-<1 Staphylococcus aureus mutS gene, partial_287-356	gi|7328283	CGAAAGGTATGGTTAGACGTGAGGTAGTAAGAATTGTGACTCCAGGAACTGTGATGGAGCAAGGTGGTGT		mutS	AR2-2-0667	Absent	Absent	Absent	Absent	Absent	Absent	Absent	Absent	Absent	Absent	Absent	Absent	Absent	Absent	Absent	Absent	Absent
790	gi|7328293:c>2688-1417 Staphylococcus aureus mutL (partial) and mutS (partial) genes_679-748	gi|7328293	AGTTTGATTATTTTCGATGAAATTGGACGTGGTACTTCAACGTATGACGGTTTAGCTTTAGCGCAGGCAA		mutS	AR2-2-0668	Absent	Absent	Absent	Absent	Absent	Absent	Absent	Absent	Absent	Absent	Absent	Absent	Absent	Absent	Absent	Absent	Absent
1445	gi|35367190:19-2664 Enterococcus faecium strain C1 MutS (mutS) gene, mutS-3 allele; and MutL (mutL) gene, mutL-3 allele, complete cds_1652-1721	gi|35367190	TTGCAACGATCAGCGAACGCTATCAGTATGTTCGGCCAGAACTTGTCAGTGACAAGCATCAGCTTCTGAT		mutS	AR2-1-0370	Absent	Absent	Absent	Absent	Absent	Absent	Absent	Absent	Absent	Absent	Absent	Absent	Absent	Absent	Absent	Absent	Absent
1951	gi|2541899:4129-5343 Vibrio cholerae non-O1 gene for N-acetylglucosamine 6-phosphate deacetylase, NagC, NagE, complete cds_598-667	gi|2541899	GAGCACTATTTCGGAGCCAGCCAAGATTGCCAAGACTCCATACTAGTCAGTGTACACCGTGGCACAGGTG		nagC	AR2-1-0294	Absent	Absent	Absent	Absent	Absent	Absent	Absent	Absent	Absent	Absent	Absent	Absent	Absent	Absent	Absent	Absent	Absent
2441	gi|12723171:c673-194 Lactococcus lactis subsp. lactis IL1403 section 30 of 218 of the complete genome_158-227	gi|12723171	CCCCTTATCCAAATGTGACCAAATTAGCTCATCATCTCTACATGACACGTGGTGCTGCCAGTAAAATCGC		napB	AR2-1-0035	Absent	Absent	Absent	Absent	Absent	Absent	Absent	Absent	Absent	Absent	Absent	Absent	Absent	Absent	Absent	Absent	Absent
90	gi|2467210:7231-8925 Lactococcus lactis sp. lactis plasmid pK214 complete genome_326-395	gi|2467210	TTGCAACACAACACGTAGGAGTGACTGGAAATCGTGATGAACGTGCTGAATTTAATGAACTTGTTTTAGA		nel	AR2-1-0284	Absent	Absent	Absent	Absent	Absent	Absent	Absent	Absent	Absent	Absent	Absent	Absent	Absent	Absent	Absent	Absent	Absent
1628	gi|50593055:c1718-1272 Rhodococcus rhodochrous nitrile hydratase regulator 1 (nhmC), nitrile hydratase regulator 2 (nhmD), nitrile hydratase beta subunit (nhmB), nitrile hydratase alpha subunit (nhmA), and nitrile hydratase activator (nhmG) genes, complet	gi|50593055	TCCCTGAGTCGTAGAATCCATAACGTGGTCGATCAAGAGAAATTGACCGCGGACCAGTGGTACGTATTGG		nhmD	AR2-2-0545	Absent	Absent	Absent	Absent	Absent	Absent	Absent	Absent	Absent	Absent	Absent	Absent	Absent	Absent	Absent	Absent	Absent
1300	gi|9714149:1-1095 Escherichia coli ompC gene for outer membrane porin C_625-694	gi|9714149	TTTGGTATCGGTGCTGCAGTTTCCAGCTCCAAACGTACCTGGGATCAGAACAACACTGGCCTGATCGGTA		ompC	AR2-2-0680	Absent	Absent	Absent	Absent	Absent	Absent	Absent	Absent	Absent	Absent	Absent	Absent	Absent	Absent	Absent	Absent	Absent
94	gi|3650341:301-1425 Klebsiella pneumoniae (strain SD8) ompK37 gene_92-161	gi|3650341	AATTAGATCTCTATGGCAAGGTAGATGGTCTGCATTATTTCTCCAGCGACTCGAAAAAAGACGGCGATCA		ompK37	AR2-1-0372	Absent	Absent	Absent	Absent	Absent	Absent	Absent	Absent	Absent	Absent	Absent	Absent	Absent	Absent	Absent	Absent	Absent
1257	gi|1061409:1->1536 Burkholderia cepacia outer membrane lipoprotein (opcM) gene, partial cds/gene="opcM"/note="outer membrane lipoprotein"_990-1059	gi|1061409	GTCGGCGTACTTCCGAAGCTCGATATCACCGGGTCGTTCGGCTATAAGCGTCGACGCTCGGCAACCTGTT		opcM	AR2-1-0005	Absent	Absent	Absent	Absent	Absent	Absent	Absent	Absent	Absent	Absent	Absent	Absent	Absent	Absent	Absent	Absent	Absent
944	gi|404772:12-1445 Pseudomonas aeruginosa outer membrane protein (oprM) gene, complete cds/gene="oprM"/function="efflux"/note="formerly called oprK; ORFC"_562-631	gi|404772	GACCAGGCGCAGTTGCAGCTGACCAAGGACACCCTGGGCACCTACCAGAAGAGTTTCGACCTGACCCAGC		oprM	AR2-2-0440	Absent	Absent	Absent	Absent	Absent	Absent	Absent	Absent	Absent	Absent	Absent	Absent	Absent	Absent	Absent	Absent	Absent
601	gi|26541491:125637-127256 Streptomyces atroolivaceus leinamycin biosynthetic gene cluster, complete sequence_317-386	gi|26541491	AGACCTCGATGGCCGACGGCGACGAGAGCGGCATGGCCGAATACGGAGACCTGATGACGGTCTTCGAGCT		Orf(+5)	AR2-1-0300	Absent	Absent	Absent	Absent	Absent	Absent	Absent	Absent	Absent	Absent	Absent	Absent	Absent	Absent	Absent	Absent	Absent
1277	gi|26541491:3489-4358 Streptomyces atroolivaceus leinamycin biosynthetic gene cluster, complete sequence_158-227	gi|26541491	GACAAGAGGTTGCACACTTCGAAGTCGAGCTCGCTCAAAGGCTCGCCGAGTTCGGATCTCCGGTGGGCCT		Orf_(-35)	AR2-1-0301	Absent	Absent	Absent	Absent	Absent	Absent	Absent	Absent	Absent	Absent	Absent	Absent	Absent	Absent	Absent	Absent	Absent
2626	gi|2467210:c24429-24199 Lactococcus lactis sp. lactis plasmid pK214 complete genome_10-79	gi|2467222	GGAATCATCTTCTTTCTCAACGGGAAAGGAGGTGTGAATGACATGAGTTCTTCCCTGTTCCAAGCTGCCA		ORF25	AR2-1-0291	Absent	Absent	Absent	Absent	Absent	Absent	Absent	Absent	Absent	Absent	Absent	Absent	Absent	Absent	Absent	Absent	Absent
1780	gi|24209702:1410-1610 Uncultured bacterium plasmid pCEm5 class I integron gene cassette array Orf2a (orf2a), beta-lactamase (oxa10), Orf2b (orf2b), and dihydrofolate reductase (dfrB2) genes, complete cds_65-134	gi|24209702	GCTGTCAGTTACTTTGGCTTCGGCCGCAGCGTGTTTCGGGTTCCCTTGAATGCCTAACAGTTCATTCAAG		orf2b	AR2-1-0238	Absent	Absent	Absent	Absent	Absent	Absent	Absent	Absent	Absent	Absent	Absent	Absent	Absent	Absent	Absent	Absent	Absent
2628	gi|26109707:c102006-101455 Escherichia coli CFT073 section 12 of 18 of the complete genome_88-157	gi|26109707	CACCAAAAAAACAAAGACCCCGCATATCCCTTTCGGGAGCATTTGTTGATGCAACTCTGTATTCGCACAA		papX	AR2-1-0299	Absent	Absent	Absent	Absent	Absent	Absent	Absent	Absent	Absent	Absent	Absent	Absent	Absent	Absent	Absent	Absent	Absent
2137	gi|6434027:c>4720-3940 Staphylococcus aureus tag, yhjN, gsa-at and pbg (partial) genes_273-342	gi|6434027	TGGAAGCTGGTGCTGATATTATTGCGCCAAGTAATATGATGGATGGTTTTGTTGCTGAAATTCGTCGTGG		pbg	AR2-2-0650	Absent	Absent	Absent	Absent	Absent	Absent	Absent	Absent	Absent	Absent	Absent	Absent	Absent	Absent	Absent	Absent	Absent
1627	gi|49287:199-699 R.capsulatus petP, petR, and fbcF genes_205-274	gi|49287	CTGATCTCGGTGCTGGGGGTGACGAAGCAAAGCCTGAACCGGGTCCTGCGCACGCTCATTGACGATGGTC		petP	AR2-2-0541	Absent	Absent	Absent	Absent	Absent	Absent	Absent	Absent	Absent	Absent	Absent	Absent	Absent	Absent	Absent	Absent	Absent
1426	gi|13812266:c3684-3244 Bacillus megaterium polyhydroxyalkanoate gene cluster, complete sequence_188-257	gi|13812266	ACCGCACGCTGAGACAGCTTGAAAAAGACAACTTGATTACATCGCAATGGGATACGTCAGCTGAAGGACC		phaQ	AR2-1-0078	Absent	Absent	Absent	Absent	Absent	Absent	Absent	Absent	Absent	Absent	Absent	Absent	Absent	Absent	Absent	Absent	Absent
596	gi|20515372:6230-7429 Thermoanaerobacter tengcongensis MB4, section 39 of 244 of the complete genome_802-871	gi|20515372	GTGCCCCGTTATGCTGACAGGATAGCTGAAAGATTCGGAGGGGCAGCTCGCACACTAATGATTGTCAGTA		ProP	AR2-1-0208	Absent	Absent	Absent	Absent	Absent	Absent	Absent	Absent	Absent	Absent	Absent	Absent	Absent	Absent	Absent	Absent	Absent
2292	gi|3319647:<1-517 Enterococcus hirae psrfm, pbp3r, tnp genes and insertion sequence IS1216_54-123	gi|3319647	AAAGTGTCCCTACCACACTAAATGTGGCTTTGATTGGTTCGGATGCCCGGTCGAAAGAAGAAAATGGTCG		psrfm	AR2-1-0355	Absent	Absent	Absent	Absent	Absent	Absent	Absent	Absent	Absent	Absent	Absent	Absent	Absent	Absent	Absent	Absent	Absent
86	gi|24413894:103826-104608 Streptomyces coelicolor A3(2) complete genome; segment 23/29_368-437	gi|24413894	GCCTCACCGACGCCACCCTCCTCACCCAGCTCGAGTACGCCCGCAAACGCACCGGCGACTACGGCCGCTG		putative_adenine_methyltransferase	AR2-1-0268	Absent	Absent	Absent	Absent	Absent	Absent	Absent	Absent	Absent	Absent	Absent	Absent	Absent	Absent	Absent	Absent	Absent
112	gi|6459162:c16114-15527 Deinococcus radiodurans R1 section 123 of 229 of the complete chromosome 1_394-463	gi|6459162	AACGTGGGCACCGTCGAAGACCGCCTCAATGAACTGCGTGGCGAGCAGTTTCAGACCCACATCGACACCG		putative_antibiotic_resistance_protein	AR2-2-0659	Absent	Absent	Absent	Absent	Absent	Absent	Absent	Absent	Absent	Absent	Absent	Absent	Absent	Absent	Absent	Absent	Absent
444	gi|46371975:c1899-1432 Uncultured soil bacterium clone CR9 putative low molecular weight heat shock protein and putative ethylene response regulator genes, complete cds_150-219	gi|46371975	CTGGCTGAATACTGAAGTGGCAGGCGCTTGTGGACTGATCGTGCATGAACTCGTCTCAAATTCGTTAAAA		putative_ethylene_response_regulator	AR2-2-0515	Absent	Absent	Absent	Absent	Absent	Absent	Absent	Absent	Absent	Absent	Absent	Absent	Absent	Absent	Absent	Absent	Absent
762	gi|24413894:104605-105861 Streptomyces coelicolor A3(2) complete genome; segment 23/29_739-808	gi|24413894	GAGAAGGTCGTCCTGGTCTCGCTCGGTTCGGCCTTCACCAAGCAGCCCGCGTTCTACCGGGAGTGCGTCC		putative_glycosyltransferase	AR2-1-0269	Absent	Absent	Absent	Absent	Absent	Absent	Absent	Absent	Absent	Absent	Absent	Absent	Absent	Absent	Absent	Absent	Absent
80	gi|16262453:c723935-723087 Sinorhizobium meliloti 1021 plasmid pSymA, complete sequence/function=Cell Processes; Protection responses/note=glimmer prediction, start codon changed based on codon usage pattern; global similarity to hydrolases, RdmC protein,	gi|16262453	ACAAATCATAGCGTTCTGTTTGAGATCAGCGACGCGTGGCAAGATCGGCTGCCCGAGATGAAAGTGCCCC		putative_hydrolase	AR2-1-0172	Absent	Absent	Absent	Absent	Absent	Absent	Absent	Absent	Absent	Absent	Absent	Absent	Absent	Absent	Absent	Absent	Absent
1629	gi|52211453:1390598-1391386 Burkholderia pseudomallei strain K96243, chromosome 2, complete sequence/note=Similar to Escherichia coli multiple antibiotic resistance protein MarC or b1529 and to Caulobacter crescentus hypothetical protein Cc1662 and to Bor	gi|52211453	ATGATCGTCGACCGCCTGATCTCCGAAATCCTGTTCGGCTTCACCGGCCTCATGGGCATCATCAATCCGT		putative_multiple_antibiotic_resistance_protein	AR2-2-0549	Absent	Absent	Absent	Absent	Absent	Absent	Absent	Absent	Absent	Absent	Absent	Absent	Absent	Absent	Absent	Absent	Absent
87	gi|24418961:c230117-229215 Streptomyces coelicolor A3(2) complete genome; segment 28/29_104-173	gi|24418961	AACGCTTCCCCTCCGGGGGCACGGTCAACGCGATGTACCGGCTGGGCGAGGACATGGTCGTACGGCTGCC		putative_phosphotransferase	AR2-1-0272	Absent	Absent	Absent	Absent	Absent	Absent	Absent	Absent	Absent	Absent	Absent	Absent	Absent	Absent	Absent	Absent	Absent
1438	gi|24413894:87084-88088 Streptomyces coelicolor A3(2) complete genome; segment 23/29_331-400	gi|24413894	CTCGCGTACACCCTGGACGCCAAGGTGGCCGGCGGGTCGGGCGAGGACCACGACGTGTCCGCCCTGGGCG		putative_transferase	AR2-1-0270	Absent	Absent	Absent	Absent	Absent	Absent	Absent	Absent	Absent	Absent	Absent	Absent	Absent	Absent	Absent	Absent	Absent
2442	gi|12723647:c10720-10244 Lactococcus lactis subsp. lactis IL1403 section 69 of 218 of the complete genome_197-266	gi|12723647	TCGATAAATCTAGTGTTCATCGAGCAATTAAAGGCCTGATTGAAAAAGAATACGTTAGCAGAGTCCGCGA		rmaA	AR2-1-0039	Absent	Absent	Absent	Absent	Absent	Absent	Absent	Absent	Absent	Absent	Absent	Absent	Absent	Absent	Absent	Absent	Absent
2443	gi|12724467:c7383-6964 Lactococcus lactis subsp. lactis IL1403 section 140 of 218 of the complete genome_180-249	gi|12724467	ACGAGGAGCAAGTATAACAAGTATGCTCCAAGGTTTGGAAAAAAAAGGATATATCGAAAGACGAATTCCT		rmaE	AR2-1-0043	Absent	Absent	Absent	Absent	Absent	Absent	Absent	Absent	Absent	Absent	Absent	Absent	Absent	Absent	Absent	Absent	Absent
1767	gi|12724274:8681-9151 Lactococcus lactis subsp. lactis IL1403 section 124 of 218 of the complete genome_75-144	gi|12724274	CCGTGCATTTATTAAACAAGAGGACGACCTAGTACTTTCTTACGGAATTCGTCAAGTACATCGGCGAATT		rmaF	AR2-1-0042	Absent	Absent	Absent	Absent	Absent	Absent	Absent	Absent	Absent	Absent	Absent	Absent	Absent	Absent	Absent	Absent	Absent
415	gi|12723678:9077-9517 Lactococcus lactis subsp. lactis IL1403 section 72 of 218 of the complete genome_243-312	gi|12723678	TGAACGCAAGCGTTCTACAGCGGACAGACGAGTGACTCACATTATACTGACATCGAAGGGTGATGAGCTT		rmaG	AR2-1-0040	Absent	Absent	Absent	Absent	Absent	Absent	Absent	Absent	Absent	Absent	Absent	Absent	Absent	Absent	Absent	Absent	Absent
1091	gi|12723840:105-569 Lactococcus lactis subsp. lactis IL1403 section 87 of 218 of the complete genome_300-369	gi|12723840	TGCGGAAGAAATTCGAGTAGAAGCTTGCTCAAATTTAGCACGCGTTTTTGAAGAAATGGGTGAAGAACGA		rmaH	AR2-1-0041	Absent	Absent	Absent	Absent	Absent	Absent	Absent	Absent	Absent	Absent	Absent	Absent	Absent	Absent	Absent	Absent	Absent
416	gi|12724527:c11188-10742 Lactococcus lactis subsp. lactis IL1403 section 146 of 218 of the complete genome_335-404	gi|12724527	GAACATATATCCAAGGTCATAATCAAAAAGCTTTGGCGGGTTTGTCAGCAGAGGAGATTGCTGCAGTTGA		rmaI	AR2-1-0044	Absent	Absent	Absent	Absent	Absent	Absent	Absent	Absent	Absent	Absent	Absent	Absent	Absent	Absent	Absent	Absent	Absent
1766	gi|12723474:c6715-6284 Lactococcus lactis subsp. lactis IL1403 section 54 of 218 of the complete genome_163-232	gi|12723474	GGCGAAGAACTCTCTTTAGATTCTGGTACATTAAGCCCTCTGCTAAAAAGATTGGAAGCAAAAGGATACA		rmaJ	AR2-1-0038	Absent	Absent	Absent	Absent	Absent	Absent	Absent	Absent	Absent	Absent	Absent	Absent	Absent	Absent	Absent	Absent	Absent
621	gi|56237004:1656-1961 Vibrio cholerae plasmid pKA1 tnpA and floR genes, complete sequence; truncated helix-turn-helix multiple antibiotic resistance protein (s015) and putative transposase (tnpB) genes, complete cds; and streptomycin phosphotransferase (s	gi|56237004	GTCGAGCGTCAGCGCGGGTGTGAAAGCGCTGGAGGATAACCTTGGTGTCCTGTTATTTGAGCGCCATGCG		s015	AR2-2-0595	Absent	Absent	Absent	Absent	Absent	Absent	Absent	Absent	Absent	Absent	Absent	Absent	Absent	Absent	Absent	Absent	Absent
1969	gi|5430711:<1-846 Chryseobacterium meningosepticum putative L-serine deaminase SdaA (sdaA) gene, partial cds; and beta-lactamase BlaB2 (blaB2) gene, complete cds_611-680	gi|5430711	CATGCGATCCGATTGGCGGACTTGTGCAGATTCCTTGTATTGAGAGAAACTCGATGGGAGCAATTAAAGC		sdaA	AR2-2-0581	Absent	Absent	Absent	Absent	Absent	Absent	Absent	Absent	Absent	Absent	Absent	Absent	Absent	Absent	Absent	Absent	Absent
1779	gi|24080789:c1698932-1698492 Shigella flexneri 2a str. 301, complete genome_281-350	gi|24080789	TGACGGAAAAGGCAGAGCCACTGATCAGCGAAATGGAAGCTGTTATTAACAAAACCCGCGCGGAAATATT		slyA	AR2-1-0234	Absent	Absent	Absent	Absent	Absent	Present	Present	Present	Absent	Present	Absent	Absent	Present	Absent	Present	Absent	Absent
2619	gi|14972200:1287-1688 Streptococcus pneumoniae TIGR4 section 64 of 194 of the complete genome_73-142	gi|14972200	ACAGATTTGATTAGGGTTTTGGCAGAGCGGTTTGACTGGTCCAAGTCCACGGTTCAGACACTTTTGGCTC		SP0727	AR2-1-0119	Absent	Absent	Absent	Absent	Absent	Absent	Absent	Absent	Absent	Absent	Absent	Absent	Absent	Absent	Absent	Absent	Absent
439	gi|3947761:<1->474 Streptococcus pneumoniae spi gene (allele 30)_39-108	gi|3947761	TCCATGGATCCGACCCTAGCGGATGGTGAAATCCTCTTTGTTGTTAAGCACCTCCCTATTGACCGTTTTG		spi	AR2-2-0423	Absent	Absent	Absent	Absent	Absent	Absent	Absent	Absent	Absent	Absent	Absent	Absent	Absent	Absent	Absent	Absent	Absent
2110	gi|16503805:112016-112546 Salmonella enterica serovar Typhi (Salmonella typhi) strain CT18, complete chromosome; segment 12/20_111-180	gi|16503805	AGGCAAGCTCCTGGAAAACCGCAATAAAATGCTGAAGGCTCAAGGGATTAACGAGACGTTGTTTATGGCG		STY2939	AR2-1-0183	Absent	Absent	Absent	Absent	Absent	Absent	Absent	Absent	Absent	Absent	Absent	Absent	Absent	Absent	Present	Absent	Absent
1618	gi|40287459:2700-3017 Escherichia coli plasmid p541, insertion sequence IS26-interrupted antibiotic resistance region, partial sequence /gene="sugE"_99-168	gi|40287459	TATCACTATTGCGGCGATGATCGTCAGTATCGCCATGCTCTCCTGGGCAATGCGCACGTTGCCTGTAGGA		sugE	AR2-2-0433	Absent	Absent	Absent	Absent	Absent	Absent	Absent	Absent	Absent	Absent	Absent	Absent	Absent	Absent	Absent	Absent	Absent
1461	gi|6434027:554-1114 Staphylococcus aureus tag, yhjN, gsa-at and pbg (partial) genes_168-237	gi|6434027	TGAAGAAGCATTTTATGATTTCGAACCAGAAAAGGTAGCACAAATGACCGCTCAAGATATCGACCGCTTA		tag	AR2-2-0649	Absent	Absent	Absent	Absent	Absent	Absent	Absent	Absent	Absent	Absent	Absent	Absent	Absent	Absent	Absent	Absent	Absent
617	gi|5420302:1790-2632 Streptomyces fradiae orf, tlrB and tylN genes, partial /gene="tlrB"/function="SAM-dependent methylation"_301-370	gi|5420302	GGTCACCATCTCGCCCGTGTCCTGGAGGAGTTCGAGGACGCCGAGGGACTCCTGCTGGACATGTCCAAGC		tlrB	AR2-2-0579	Absent	Absent	Absent	Absent	Absent	Absent	Absent	Absent	Absent	Absent	Absent	Absent	Absent	Absent	Absent	Absent	Absent
1112	gi|38640798:393-986 Escherichia coli insertion sequence ISEcp1, partial sequence; insertion sequence IS26 TnpA (tnpA) gene, complete cds; putative transposase gene, complete cds; insertion sequence ISEcp1, complete sequence; and CTX-M-15 (blaCTX-M-15) gen	gi|38640798	GCTGTTACGACGGGAGGAGAGATAAAAATCGACAGTGCGGCCCCGGCTGTCGACGGCCCGGTACAGATAC		tnpA	AR2-2-0412	Present	Present	Present	Present	Absent	Present	Present	Present	Present	Present	Present	Present	Present	Present	Present	Present	Present
2475	gi|56805552:c5180-4761 Staphylococcus warneri atlWM, trlWM1 gene for autolysin, autolysin transcriptional regulator, complete cds_276-345	gi|56805552	TGATGAAGCACGCGCACTTATTAAACAGATTAATACAGCACGTTGTGAGTTAATAGAAGCCCGATGCCAA		trlWM1	AR2-2-0602	Absent	Absent	Absent	Absent	Absent	Absent	Absent	Absent	Absent	Absent	Absent	Absent	Absent	Absent	Absent	Absent	Absent
111	gi|6434046:c2670-2104 Staphylococcus aureus trpF gene and genes encoding indole-3-glycerol phosphate synthase, anthranilate phosphoribosyltransferase and anthranilate synthase component II_56-125	gi|6434046	TTGCTCAACATACTGACGTCATTGTTCAATACCCTGATGATGATAATGTGCTGAATCAATCGGTGGACGC		trpF	AR2-2-0655	Absent	Absent	Absent	Absent	Absent	Absent	Absent	Absent	Absent	Absent	Absent	Absent	Absent	Absent	Absent	Absent	Absent
787	gi|6434046:c319-<1 Staphylococcus aureus trpF gene and genes encoding indole-3-glycerol phosphate synthase, anthranilate phosphoribosyltransferase and anthranilate synthase component II_47-116	gi|6434046	CAGCGGCCAGTCAATTACCTATTGATGCGATAGGTTTCATCCATTATGAAAAAAGTAAAAGGCATCAAAC		trpF	AR2-2-0656	Absent	Absent	Absent	Absent	Absent	Absent	Absent	Absent	Absent	Absent	Absent	Absent	Absent	Absent	Absent	Absent	Absent
446	gi|46770:355-1164 Streptomyces azureus tsr gene for rRNA methylase/note="unnamed protein product; rRNA methylase"_138-207	gi|46770	CGGGGTGGAGTTCATCGAGGTCTACGGCAGCGACAGCAGTCCTTTTCCATCTGAGTTGCTGGATCTGTGC		tsr	AR2-2-0523	Absent	Absent	Absent	Absent	Absent	Absent	Absent	Absent	Absent	Absent	Absent	Absent	Absent	Absent	Absent	Absent	Absent
788	gi|6633954:c812-297 Corynebacterium glutamicum urease operon (ureR, ureA, ureB, ureC, ureE, ureF, ureG, ureD), complete cds_74-143	gi|6633954	CACACCAGCTTTCTGTCGCTCTAATCAGGTTGGCACATCTGTTGGCCTATGATGCGGACTCTTCATTCAT		ureR	AR2-2-0660	Absent	Absent	Absent	Absent	Absent	Absent	Absent	Absent	Absent	Absent	Absent	Absent	Absent	Absent	Absent	Absent	Absent
958	gi|58383237:c42504-42274 Salmonella typhimurium plasmid pU302L, complete sequence/gene="vagC"_23-92	gi|58383237	AAAATGGCAACAACCGTGCTATCCGCCTTCCACGCGATCTGGATTTTGAGGGGGTGAGCGAGCTGGAGAT		vagC	AR2-2-0640	Absent	Absent	Absent	Absent	Present	Absent	Absent	Present	Present	Absent	Absent	Present	Present	Absent	Absent	Absent	Absent
1283	gi|37962716:c47367-47137 Salmonella typhimurium plasmid pU302L, complete sequence_58-127	gi|37962716	GATCTGGATTTTGAGGGGGTGAGTGAGCTGGAGATTGTACGGGAAGGGGACAGAATCATTCTGCGTCCCC		vagC	AR2-2-0396	Absent	Absent	Absent	Absent	Absent	Absent	Absent	Present	Present	Absent	Absent	Absent	Present	Absent	Absent	Absent	Absent
2634	gi|37962716:c42504-42274 Salmonella typhimurium plasmid pU302L, complete sequence_11-80	gi|37962716	TATCCATTTTTAAAAATGGCAACAACCGTGCTATCCGCCTTCCACGCGATCTGGATTTTGAGGGGGTGAG		vagC	AR2-2-0394	Absent	Absent	Absent	Absent	Absent	Absent	Absent	Present	Absent	Absent	Absent	Absent	Present	Absent	Absent	Absent	Absent
282	gi|58383237:c42277-41861 Salmonella typhimurium plasmid pU302L, complete sequence/gene="vagD"_1-70	gi|58383237	GTGAACAAGATCTATATGCTCGACACGAACATCTGCTCGTTCATCATGCGCGAGCAACCTGAAGCATTGC		vagD	AR2-2-0639	Absent	Absent	Absent	Absent	Absent	Absent	Absent	Absent	Absent	Absent	Absent	Absent	Present	Absent	Absent	Absent	Absent
607	gi|37962716:c47140-46724 Salmonella typhimurium plasmid pU302L, complete sequence_7-76	gi|37962716	AAGATCTATATGCTCGACACGAACATCTGCTCGTTCATCATGCGCGAGCAGCCTGAAGCAGTGCTTAAGA		vagD	AR2-2-0395	Absent	Absent	Absent	Absent	Absent	Absent	Absent	Absent	Absent	Absent	Absent	Absent	Present	Absent	Absent	Absent	Absent
440	gi|3947767:<1->486 Streptococcus pneumoniae xpt gene (allele 38)_85-154	gi|3947767	GAAAAATTTGCTGCTACTGGCATTACCAAGGTCGTAACCATTGAAGCGTCGGGTATTGCCCCAGCCGTTT		xpt	AR2-2-0427	Absent	Absent	Absent	Absent	Absent	Absent	Absent	Absent	Absent	Absent	Absent	Absent	Absent	Absent	Absent	Absent	Absent
1115	gi|3947763:<1->486 Streptococcus pneumoniae xpt gene (allele 36)_309-378	gi|3947763	CAAGGTCTTGATTATCGACGACTTCCTTGCTAACGGCCAAGCTGCCAAAGGCTTGATTCAAATCATCGAA		xpt	AR2-2-0424	Absent	Absent	Absent	Absent	Absent	Absent	Absent	Absent	Absent	Absent	Absent	Absent	Absent	Absent	Absent	Absent	Absent
1791	gi|3947765:<1->486 Streptococcus pneumoniae xpt gene (allele 37)_259-328	gi|3947765	CAGGTGACCAGCACCGTTTCTATCGCTGGAAAATTCCTCTCACCAGAGGACAAGGTTTTGATTATCGACG		xpt	AR2-2-0425	Absent	Absent	Absent	Absent	Absent	Absent	Absent	Absent	Absent	Absent	Absent	Absent	Absent	Absent	Absent	Absent	Absent
2467	gi|3947767:<1->486 Streptococcus pneumoniae xpt gene (allele 38)/gene="xpt"/product="xanthine phosphoribosyltransferase"_82-151	gi|3947767	GCGGAAAAATTTGCTGCTACTGGCATTACCAAGGTCGTAACCATTGAAGCGTCGGGTATTGCCCCAGCCG		xpt	AR2-2-0426	Absent	Absent	Absent	Absent	Absent	Absent	Absent	Absent	Absent	Absent	Absent	Absent	Absent	Absent	Absent	Absent	Absent
2462	gi|32468690:22923-23840 Bacillus subtilis complete genome (section 2 of 21): from 213031 to 415798_345-414	gi|32468690	AGTAGAACTGATGCTGAAGGTAATCAACCAAAAGGAGCAGCACAAGCTTGCCGAGGCGATGGCAGAGATT		ybfA	AR2-1-0335	Absent	Absent	Absent	Absent	Absent	Absent	Absent	Absent	Absent	Absent	Absent	Absent	Absent	Absent	Absent	Absent	Absent
1786	gi|32468690:120621-121088 Bacillus subtilis complete genome (section 2 of 21): from 213031 to 415798_255-324	gi|32468690	CTCGTGGAAAAGGACTCCGAACGATCGCAGGAGAGTCGTAATCGTCCCTTTGACTGCTTCGAAAAAACAT		ycgE	AR2-1-0334	Absent	Absent	Absent	Absent	Absent	Absent	Absent	Absent	Absent	Absent	Absent	Absent	Absent	Absent	Absent	Absent	Absent
260	gi|32468690:c198988-198116 Bacillus subtilis complete genome (section 2 of 21): from 213031 to 415798_453-522	gi|32468690	AAGTGACACAGTACAATTCAAGCAGCTTGATGACATTCCATGTGTGCTCGTGCTTTCAGATGAAGCCGGA		yclA	AR2-1-0336	Absent	Absent	Absent	Absent	Absent	Absent	Absent	Absent	Absent	Absent	Absent	Absent	Absent	Absent	Absent	Absent	Absent
420	gi|15157262:c9664-8447 Agrobacterium tumefaciens str. C58 circular chromosome, section 187 of 254 of the complete sequence_6-75	gi|15157262	GAAAATGATGACAACGCGTGTAATTGATGGGGATGATGTTGAAGCGACATCCATTTCCCCGGCTCTGACG		ydeR	AR2-1-0132	Absent	Absent	Absent	Absent	Absent	Absent	Absent	Absent	Absent	Absent	Absent	Absent	Absent	Absent	Absent	Absent	Absent
1612	gi|32468695:c161909-160722 Bacillus subtilis complete genome (section 3 of 21): from 415769 to 611680_878-947	gi|32468695	TCTCTTTATTACTGCCGCTCATGATTCAGAGCAGCTCCCCCGTCGGTATAACAGTTCTAGTGGCCGCTGC		ydeR	AR2-1-0338	Absent	Absent	Absent	Absent	Absent	Absent	Absent	Absent	Absent	Absent	Absent	Absent	Absent	Absent	Absent	Absent	Absent
936	gi|32468695:165470-166255 Bacillus subtilis complete genome (section 3 of 21): from 415769 to 611680_657-726	gi|32468695	AGCGTTTTGTATGGAAAATGGGATTGTTCCTAGCTGGGATTGTGATATTTGCAACAATTCGTCCATTGCA		ydfB	AR2-1-0337	Absent	Absent	Absent	Absent	Absent	Absent	Absent	Absent	Absent	Absent	Absent	Absent	Absent	Absent	Absent	Absent	Absent
414	gi|12723250:1587-2990 Lactococcus lactis subsp. lactis IL1403 section 37 of 218 of the complete genome_401-470	gi|12723250	TTTCCATTTCAGCAATGTTTGTATCGGTTGGCTCAATCGCTGGACCTGCCCTTGGAGGACTGATTTTACA		ydiC	AR2-1-0036	Absent	Absent	Absent	Absent	Absent	Absent	Absent	Absent	Absent	Absent	Absent	Absent	Absent	Absent	Absent	Absent	Absent
1090	gi|12723444:c712-242 Lactococcus lactis subsp. lactis IL1403 section 52 of 218 of the complete genome_275-344	gi|12723444	GTCAAGGTCTTTTGCAAAATTTTATTGGTTCAGAGTCTGGCAAAGCAAAGCGTTGTGCCATTACAAGCGC		yffB	AR2-1-0037	Absent	Absent	Absent	Absent	Absent	Absent	Absent	Absent	Absent	Absent	Absent	Absent	Absent	Absent	Absent	Absent	Absent
2288	gi|32468715:112553-113746 Bacillus subtilis complete genome (section 5 of 21): from 813670 to 1011078_468-537	gi|32468715	TCTCGGAGATGTCCTGAATTGGAGAGCGGTGTTTTCCATCATTACGGCACTTGGTGTCATCGGATTTTTA		yfhI	AR2-1-0339	Absent	Absent	Absent	Absent	Absent	Absent	Absent	Absent	Absent	Absent	Absent	Absent	Absent	Absent	Absent	Absent	Absent
110	gi|6434027:c2410-1337 Staphylococcus aureus tag, yhjN, gsa-at and pbg (partial) genes_900-969	gi|6434027	TCTTGGTGCAGCACCAGGAGGGGTTAATCAGATAGTTTTAGTTGCATTAGCTACTGGTGCCGATGTTGCT		yhjN	AR2-2-0651	Absent	Absent	Absent	Absent	Absent	Absent	Absent	Absent	Absent	Absent	Absent	Absent	Absent	Absent	Absent	Absent	Absent
261	gi|32468802:155064-156254 Bacillus subtilis complete genome (section 15 of 21): from 2812801 to 3013507_132-201	gi|32468802	CACGACAGCAGGATTGACCGTTTCCCTTTATGCGCTCGGCGTTACATTTGGGGCACCTATATTAACTTCA		ytbD	AR2-1-0340	Absent	Absent	Absent	Absent	Absent	Absent	Absent	Absent	Absent	Absent	Absent	Absent	Absent	Absent	Absent	Absent	Absent
937	gi|32468830:139529-140719 Bacillus subtilis complete genome (section 19 of 21): from 3608981 to 3809670_274-343	gi|32468830	CTGTATATGCCGATTCATAACTTTTCCCTGCTGCTCGGATTGCGGTTCTTCCAAGGGATTTGGTTCAGCA		ywoG	AR2-1-0341	Absent	Absent	Absent	Absent	Absent	Absent	Absent	Absent	Absent	Absent	Absent	Absent	Absent	Absent	Absent	Absent	Absent
1613	gi|32468840:89457-90656 Bacillus subtilis complete genome (section 21 of 21): from 4010730 to 4214630_308-377	gi|32468840	TAATTTCCGGTTCTTTTGAAACTTGGATGAGCCGTGTCGCAGGGGAAGATCGATTCGGCAAAGAAATGAT		yxaM	AR2-1-0342	Absent	Absent	Absent	Absent	Absent	Absent	Absent	Absent	Absent	Absent	Absent	Absent	Absent	Absent	Absent	Absent	Absent
2289	gi|32468840:c168672-167458 Bacillus subtilis complete genome (section 21 of 21): from 4010730 to 4214630_177-246	gi|32468840	GCTGTTAGCTGTGAGCATGCTTGTCTTTGGTTCATTATCCGAGGTGTGGGGACGCAAGCCTATTATGGGT		yybF	AR2-1-0343	Absent	Absent	Absent	Absent	Absent	Absent	Absent	Absent	Absent	Absent	Absent	Absent	Absent	Absent	Absent	Absent	Absent
	Note: Blue: absence of genes; Red: presence of genes.
